# Supplementary material for: SEGN: Inferring real-time gene networks mediating phenotypic plasticity
Source: Comput Struct Biotechnol J. 2020 Sep 5;18:2510–21. doi: 10.1016/j.csbj.2020.08.029 (PMC7516210; doi:10.1016/j.csbj.2020.08.029)
Supplement: Supplementary data 3 [file mmc3.csv]

																								Table S2 A list of 1,819 unigenes and their FPKM values, ratios, p-values/q-values, and annotations.
	eSR_0h1	eSR_0h2	eSR_0h3	eSR_1h1	eSR_1h2	eSR_1h3	eSR_6h1	eSR_6h2	eSR_6h3	eSR_24h1	eSR_24h2	eSR_24h3	eSR_7d1	eSR_7d2	eSR_7d3	eSR_18d1	eSR_18d2	eSR_18d3	eSR_0h1	eSR_0h2	eSR_0h3	eCR_24h1	eCR_24h2	eCR_24h3	eCR_7d1	eCR_7d2	eCR_7d3	baseMean	log2FoldChange	pvalue	padj	Annotation	GO
XM_011001025.1	0	3	2	4	0	5	4	5	5	6	6	7	11	23	18	5	8	17	0	3	2	7	7	3	6	2	2	6.223673558	-0.200491041	0.000753295	0.001978253	aspartic proteinase-like	P:lipid metabolic process; P:proteolysis; P:protein catabolic process; F:hydrolase activity; F:aspartic-type endopeptidase activity; F:peptidase activity
XM_011001034.1	478	368	629	384	386	232	277	395	483	409	283	247	196	126	224	142	99	99	478	368	629	454	458	504	269	223	244	319.0589868	-0.807778782	2.12E-15	2.49E-14	-dihydroxy-2-naphthoyl- thioesterase 1	C:peroxisome; F:hydrolase activity, acting on ester bonds; C:chloroplast; F:hydrolase activity; P:protein homotetramerization; F:acyl-CoA hydrolase activity; P:phylloquinone biosynthetic process
XM_011001039.1	517	279	267	153	267	273	153	86	76	105	67	44	54	109	91	41	113	96	517	279	267	462	161	285	103	148	163	173.6880187	-1.043823914	1.99E-10	1.35E-09	receptor-like protein 12 isoform x1	C:integral to membrane; C:membrane
XM_011001043.1	564	1149	504	181	687	949	510	256	250	345	795	664	1237	1264	1329	1757	2571	3301	564	1149	504	1316	486	492	736	1920	1253	1009.63611	0.880945314	1.37E-06	5.60E-06	protein notum homolog	F:hydrolase activity; P:metabolic process
XM_011001059.1	215	385	322	85	221	248	160	246	149	159	81	90	36	285	169	40	53	98	215	385	322	141	298	388	514	425	496	218.1053165	1.063620662	1.37E-05	4.81E-05	ethylene-responsive transcription factor erf014	P:regulation of transcription, DNA-dependent; P:transcription, DNA-dependent; C:nucleus; F:transcription factor activity; F:DNA binding; P:regulation of translational fidelity; F:aminoacyl-tRNA editing activity
XM_011001060.1	782	771	1100	151	110	85	173	423	358	306	311	152	191	350	321	172	135	79	782	771	1100	637	950	1161	539	528	628	422.7939317	1.933125752	3.05E-23	7.65E-22	wat1-related protein at4g08290	C:integral to membrane; P:amino acid export; C:membrane; P:amino acid transmembrane transport; P:amino acid import; P:amino acid homeostasis; F:transmembrane transporter activity; P:transmembrane transport; F:amino acid transmembrane transporter activity; C:plasma membrane
XM_011001114.1	129	60	194	39	210	57	111	24	117	974	972	960	896	727	936	714	319	276	129	60	194	622	946	840	462	448	425	445.2159174	1.793745767	5.90E-12	4.79E-11	malate chloroplastic	F:L-malate dehydrogenase activity; P:oxidation reduction; P:carbohydrate metabolic process; F:oxidoreductase activity, acting on the CH-OH group of donors, NAD or NADP as acceptor; F:oxidoreductase activity; F:malate dehydrogenase activity; F:catalytic activity; P:carboxylic acid metabolic process; P:malate metabolic process
XM_011001116.1	33	161	116	46	1055	29	311	33	253	8112	5811	6177	7175	4804	7099	4254	1576	1151	33	161	116	2927	6040	7891	2314	2243	2917	2793.154902	2.37216311	2.13E-09	1.27E-08	malate chloroplastic	F:L-malate dehydrogenase activity; P:oxidation reduction; P:carbohydrate metabolic process; F:oxidoreductase activity, acting on the CH-OH group of donors, NAD or NADP as acceptor; F:oxidoreductase activity; F:malate dehydrogenase activity; F:catalytic activity; P:carboxylic acid metabolic process; P:malate metabolic process
XM_011001139.1	180	316	119	32	297	1394	582	507	259	456	2713	1518	1529	3036	1453	1932	3092	2896	180	316	119	1480	1094	478	583	615	900	1094.100872	0.049271212	9.17E-05	0.00028235	pollen ole e 1 allergen and extensin family protein	-
XM_011001171.1	1076	932	1032	1836	1741	1905	2581	2215	3165	1972	1304	1323	227	433	261	458	720	313	1076	932	1032	855	606	530	997	322	428	1178.376077	-2.039951699	1.28E-35	8.81E-34	nac transcription factor 29-like	P:regulation of transcription, DNA-dependent; P:transcription, DNA-dependent; C:nucleus; F:DNA binding
XM_011001173.1	1993	1457	1848	3409	1016	1472	971	1247	1489	1496	615	987	506	594	471	563	541	461	1993	1457	1848	1185	1374	1620	825	885	764	1198.161138	-1.61661471	2.80E-11	2.11E-10	nac domain-containing protein 100-like	P:regulation of transcription, DNA-dependent; P:transcription, DNA-dependent; C:nucleus; F:DNA binding
XM_011001209.1	216	137	228	561	124	335	239	61	87	77	17	27	24	64	41	19	14	13	216	137	228	1901	460	834	94	62	123	239.5244292	-2.259539694	2.63E-24	7.19E-23	basic 7s globulin-like	P:proteolysis; P:protein catabolic process; F:aspartic-type endopeptidase activity
XM_011001286.1	164	132	119	2304	1044	1800	1547	1342	1395	792	320	504	88	151	143	89	135	109	164	132	119	103	92	180	335	137	158	602.9336324	-3.419382989	2.08E-64	1.16E-61	myosin heavy chain kinase c-like	F:transferase activity; F:myosin heavy chain kinase activity; P:metabolic process; P:protein amino acid phosphorylation; F:kinase activity; P:phosphorylation
XM_011001300.1	1518	1148	1210	3144	1409	1768	566	1157	1128	725	335	382	353	229	447	168	181	187	1518	1148	1210	684	456	645	243	306	332	836.0650811	-3.193662402	2.24E-33	1.31E-31	annexin d3	F:calcium ion binding; C:vacuole; F:calcium-dependent phospholipid binding
XM_011001301.1	6351	2664	4970	13346	6439	5937	1461	3539	3521	2432	575	881	668	501	1429	255	283	213	6351	2664	4970	1961	1483	1532	389	406	490	2816.935809	-4.69361848	2.75E-35	1.85E-33	annexin d4	P:response to abscisic acid stimulus; F:calcium ion binding; C:plasmodesma; F:calcium-dependent phospholipid binding; P:response to osmotic stress
XM_011001307.1	883	728	970	2395	1086	1632	1506	1586	1597	570	512	436	169	479	468	234	361	400	883	728	970	322	636	850	1352	899	1070	923.7018794	-0.994975596	2.73E-21	5.68E-20	extra-large guanine nucleotide-binding protein 1-like	F:guanyl nucleotide binding; F:G-protein beta/gamma-subunit binding; F:nucleotide binding; F:GTP binding; P:signal transduction; F:signal transducer activity; P:metabolic process; F:GTPase activity; P:G-protein coupled receptor protein signaling pathway; C:nucleus; P:defense response to bacterium
XM_011001369.1	408	268	276	499	317	345	266	253	304	280	174	133	138	242	157	123	154	122	408	268	276	480	346	365	235	116	217	263.2107956	-1.420506169	7.31E-12	5.88E-11	NA	NA
XM_011001475.1	1889	1477	2159	3378	1172	2547	1495	3920	2885	1212	908	705	200	814	695	412	394	548	1889	1477	2159	547	1563	1316	2343	1288	1542	1534.726145	-0.833424583	4.49E-12	3.69E-11	NA	NA
XM_011001504.1	568	497	651	570	298	500	339	740	660	312	286	238	200	170	253	228	254	146	568	497	651	333	327	390	368	339	302	382.4942086	-0.777557273	3.42E-15	3.94E-14	NA	NA
XM_011001514.1	87	81	161	380	243	147	178	160	234	389	34	61	57	113	121	12	10	8	87	81	161	171	118	82	72	78	36	130.9982246	-2.398918413	1.01E-08	5.52E-08	NA	NA
XM_011001539.1	4771	3898	5378	7352	4140	5288	5108	8130	8558	4206	3606	2807	1806	1673	2178	1997	2371	1301	4771	3898	5378	3065	3281	4203	4191	2660	3123	4085.434279	-1.122374641	7.15E-27	2.51E-25	NA	NA
XM_011001561.1	15	10	43	75	67	32	32	34	48	25	12	9	7	17	20	5	2	5	15	10	43	35	19	20	4	5	2	24.03634931	-4.340581888	1.18E-13	1.16E-12	NA	NA
XM_011001586.1	21	44	31	51	43	63	52	43	48	47	34	30	9	21	13	10	25	11	21	44	31	6	23	14	26	17	18	30.0153003	-1.706242997	3.80E-12	3.16E-11	NA	NA
XM_011001589.1	739	1475	785	43	86	342	132	67	39	198	278	293	144	293	197	190	218	282	739	1475	785	675	368	210	248	428	348	328.5590311	0.901288098	2.54E-08	1.31E-07	NA	NA
XM_011001608.1	352	179	65	148	289	279	158	278	110	0	14	0	0	0	0	0	0	0	352	179	65	58	0	67	0	6	0	92.71779472	-7.04291126	3.04E-08	1.55E-07	NA	NA
XM_011001609.1	124	157	191	49	164	195	239	155	216	477	466	624	309	399	336	559	687	653	124	157	191	231	160	125	289	209	213	291.9724888	0.493299274	3.15E-16	4.00E-15	NA	NA
XM_011001639.1	1044	772	935	338	190	129	413	364	598	316	252	194	213	129	272	233	295	129	1044	772	935	544	777	1017	581	573	640	453.6457885	1.075988973	1.17E-14	1.28E-13	NA	NA
XM_011001640.1	89	53	74	127	51	58	36	71	64	49	49	39	37	26	61	18	24	18	89	53	74	63	58	75	93	46	62	56.61004009	-0.630696758	7.68E-06	2.80E-05	NA	NA
XM_011001645.1	899	617	862	1620	964	1418	1484	1792	1599	674	391	327	145	330	296	180	250	252	899	617	862	277	374	582	928	552	574	765.2330306	-1.326173296	7.32E-32	3.78E-30	NA	NA
XM_011001650.1	126	117	143	292	130	221	80	92	126	65	87	73	13	16	21	44	34	21	126	117	143	53	98	92	54	36	47	91.24562061	-2.596029886	6.72E-39	5.88E-37	NA	NA
XM_011001719.1	45	36	43	42	21	28	19	43	32	17	31	27	18	5	10	8	6	5	45	36	43	16	20	26	31	30	27	24.95004491	-0.395778141	4.71E-08	2.35E-07	NA	NA
XM_011001721.1	486	1095	545	169	520	866	728	507	260	944	1642	1186	2082	3701	2460	2057	2371	3230	486	1095	545	1988	2365	861	2062	1572	2238	1428.59979	1.620763724	1.26E-08	6.83E-08	NA	NA
XM_011001722.1	1874	1354	1332	2390	1007	1941	740	1184	1254	857	733	814	389	517	452	423	582	496	1874	1354	1332	696	950	761	893	709	810	998.2994787	-1.500632891	2.98E-24	8.05E-23	calmodulin-binding family protein	C:plasma membrane
XM_011001744.1	174	233	170	112	102	134	62	142	90	26	54	16	12	74	74	26	19	33	174	233	170	37	75	126	191	170	130	96.57227489	0.172659251	1.70E-09	1.03E-08	NA	NA
XM_011001745.1	74	42	66	506	145	418	224	282	267	26	26	32	6	15	13	6	12	3	74	42	66	12	32	30	83	39	44	111.9101892	-3.063677049	3.00E-55	8.45E-53	NA	NA
XM_011001794.1	41	120	51	84	75	114	43	43	35	28	87	76	107	139	123	214	316	310	41	120	51	129	111	72	169	228	197	119.878622	0.819730627	1.15E-13	1.13E-12	probable carboxylesterase 12	F:hydrolase activity; P:metabolic process;
XM_011001804.1	44	118	43	14	34	112	31	29	29	65	157	120	167	213	192	201	212	241	44	118	43	98	67	68	229	241	204	117.3217594	1.822241107	5.56E-09	3.15E-08	probable carboxylesterase 12	F:hydrolase activity; P:metabolic process
XM_011001831.1	1684	1522	1569	5755	1965	3132	1548	2253	2818	1434	1416	1214	736	833	982	872	1004	828	1684	1522	1569	854	828	792	858	726	823	1606.388537	-2.543662721	3.18E-36	2.30E-34	NA	NA
XM_011001834.1	2857	2059	3706	3798	2505	1531	975	1424	1575	688	625	360	358	261	437	287	553	224	2857	2059	3706	1039	436	476	420	208	307	1202.098559	-3.475217064	9.66E-36	6.74E-34	NA	NA
XM_011001838.1	1190	767	1078	810	955	631	864	913	1265	700	799	523	342	216	398	337	386	215	1190	767	1078	1188	556	1061	522	508	572	710.4857668	-0.928217362	1.57E-15	1.86E-14	NA	NA
XM_011001856.1	59	99	41	85	65	128	37	35	20	14	54	47	327	618	417	367	471	569	59	99	41	89	86	40	233	225	230	175.9859185	0.992487248	2.27E-34	1.44E-32	probable carboxylesterase 12	F:hydrolase activity; P:metabolic process
XM_011001867.1	337	396	360	328	347	747	607	644	499	284	237	140	98	101	116	64	145	126	337	396	360	173	211	248	563	373	443	325.2818659	-0.361824745	2.32E-29	9.80E-28	NA	NA
XM_011001868.1	54	41	24	1008	273	433	31	128	96	22	58	23	28	29	39	48	45	33	54	41	24	16	27	34	28	34	34	124.069856	-4.523751278	3.62E-37	2.78E-35	probable carboxylesterase 12	F:hydrolase activity; P:metabolic process
XM_011001904.1	52	7	35	33	964	50	885	106	342	3279	269	972	1269	1358	1585	1495	1296	893	52	7	35	4213	1809	2747	1420	162	2469	1086.639391	1.519736837	0.000414482	0.001141443	NA	NA
XM_011001905.1	61	57	46	61	44	42	38	99	76	50	19	33	32	10	23	8	28	9	61	57	46	63	37	51	83	41	33	44.41179525	-0.283537818	0.000156639	0.000463805	NA	NA
XM_011001916.1	48	51	40	1023	371	529	49	176	166	31	78	33	27	27	38	60	41	40	48	51	40	12	21	36	38	33	28	142.9268087	-4.646990931	4.56E-46	6.84E-44	probable carboxylesterase 12	F:hydrolase activity; P:metabolic process
XM_011001995.1	4373	3777	4184	15124	6717	15047	9104	18837	13549	3885	1916	1841	211	1994	1330	810	1307	1569	4373	3777	4184	841	1961	2611	6175	4757	4332	5686.4011	-1.61406517	3.96E-21	8.09E-20	NA	NA
XM_011001997.1	625	557	594	2744	1432	1354	618	894	992	878	552	480	359	353	505	361	341	300	625	557	594	715	490	682	361	344	344	744.495367	-2.76354649	5.04E-33	2.88E-31	NA	NA
XM_011002011.1	240	217	212	514	311	582	418	508	358	197	106	124	51	209	110	90	127	161	240	217	212	101	145	164	254	237	230	248.154317	-1.292034381	9.00E-16	1.09E-14	NA	NA
XM_011002121.1	241	312	223	189	270	406	251	163	154	287	415	411	926	987	988	625	566	678	241	312	223	487	764	405	674	581	768	471.8980386	0.909934115	1.55E-20	3.01E-19	NA	NA
XM_011002130.1	0	2	1	13	3	8	5	9	12	4	1	0	0	1	2	0	0	0	0	2	1	3	0	0	0	1	2	3.063173947	-3.348559274	0.000513905	0.001392099	leucine-rich repeat receptor-like serine threonine-protein kinase at2g14440	F:kinase activity; P:phosphorylation
XM_011002148.1	3706	3685	4306	17041	9052	12406	5928	11823	10598	3986	3865	3780	1566	3635	3807	2242	2886	2290	3706	3685	4306	2057	3075	3613	4859	4127	3859	5665.203646	-1.935965774	1.09E-35	7.57E-34	protein cypro4	-
XM_011002155.1	6	3	8	30	11	35	11	28	20	4	2	1	0	2	1	1	3	0	6	3	8	9	1	1	2	0	6	8.488767758	-3.627880375	4.57E-09	2.62E-08	NA	NA
XM_011002160.1	2711	2664	3397	8839	3630	7861	3714	10703	6888	1387	1016	895	87	1637	1298	395	724	772	2711	2664	3397	538	2043	2446	4478	3398	2944	3319.852729	-1.256574694	4.85E-12	3.98E-11	ethylene-responsive transcription factor erf109-like	P:regulation of transcription, DNA-dependent; P:transcription, DNA-dependent; C:nucleus; F:transcription factor activity; F:DNA binding
XM_011002268.1	154	189	219	28	27	64	31	53	60	103	48	57	48	29	90	69	28	25	154	189	219	54	185	130	325	73	177	90.57445001	1.900687151	2.16E-06	8.55E-06	protein lateral root primordium 1 isoform x1	C:integral to membrane; C:membrane
XM_011002270.1	260	381	489	184	86	65	83	160	178	280	102	80	130	134	161	35	72	93	260	381	489	143	326	372	771	333	305	211.9383565	1.656289122	3.88E-06	1.48E-05	protein lateral root primordium 1 isoform x1	C:integral to membrane; C:membrane
XM_011002280.1	10968	21046	12746	2569	5985	7205	4823	2705	2196	5208	9588	9026	23916	36693	28303	35304	31188	42799	10968	21046	12746	18934	13918	7919	20879	14919	15734	15471.36693	1.395902608	1.78E-24	4.93E-23	protein aspartic protease in guard cell 2-like	P:proteolysis; P:protein catabolic process; F:aspartic-type endopeptidase activity; F:peptidase activity; F:hydrolase activity; C:cell wall; C:chloroplast; C:apoplast; C:plant-type cell wall
XM_011002325.1	563	428	436	408	298	273	282	278	370	266	181	153	106	64	87	163	256	128	563	428	436	277	147	224	319	215	274	264.046269	-0.64889393	1.44E-16	1.89E-15	sigma factor binding protein chloroplastic-like	-
XM_011002332.1	265	163	244	2892	1092	1659	117	453	306	59	77	54	32	43	41	38	77	22	265	163	244	176	145	112	94	53	89	398.1864833	-4.972060847	9.50E-71	8.60E-68	udp-glycosyltransferase 82a1	F:quercetin 7-O-glucosyltransferase activity; F:quercetin 3-O-glucosyltransferase activity; ; C:intracellular membrane-bounded organelle; P:metabolic process; F:transferase activity, transferring hexosyl groups; P:flavonoid biosynthetic process; F:transferase activity; F:transferase activity, transferring glycosyl groups
XM_011002407.1	551	513	653	2354	749	1861	1210	1824	1576	466	402	296	124	724	435	276	347	370	551	513	653	185	349	283	760	493	594	771.4056911	-1.792865264	2.33E-19	4.01E-18	annexin d5-like	F:calcium ion binding; F:calcium-dependent phospholipid binding
XM_011002414.1	218	285	291	67	33	43	35	57	53	65	109	12	23	33	40	9	20	21	218	285	291	98	252	166	108	138	154	95.17613212	1.141508949	1.17E-15	1.40E-14	type i inositol -trisphosphate 5-phosphatase cvp2-like isoform x1	P:phosphoinositide dephosphorylation; F:hydrolase activity; ; F:phosphoinositide 5-phosphatase activity; P:cellular response to salt stress
XM_011002415.1	61	79	130	45	21	17	6	23	45	35	47	35	9	13	13	23	13	9	61	79	130	60	87	125	60	55	77	44.45239479	0.83161348	1.47E-09	8.97E-09	type i inositol -trisphosphate 5-phosphatase cvp2-like isoform x1	P:phosphoinositide dephosphorylation; F:hydrolase activity; ; F:phosphoinositide 5-phosphatase activity; P:cellular response to salt stress
XM_011002460.1	198	149	190	565	267	408	125	298	254	211	174	174	110	111	129	93	95	50	198	149	190	116	132	162	145	137	136	192.6004418	-1.918233018	1.80E-18	2.84E-17	mitochondrial import inner membrane translocase subunit tim14-3-like	C:integral to membrane; C:membrane; P:protein folding; C:mitochondrial inner membrane
XM_011002544.1	556	540	1030	301	405	95	147	129	147	161	340	146	175	85	216	77	126	34	556	540	1030	386	351	429	242	147	245	269.4663464	-0.737283269	2.35E-10	1.58E-09	cellulose synthase-like protein d4	F:transferase activity; P:cell wall organization; C:integral to membrane; P:cellulose biosynthetic process; C:membrane; F:cellulose synthase (UDP-forming) activity; F:transferase activity, transferring glycosyl groups; P:pollen germination; C:Golgi apparatus; F:cellulose synthase activity; C:Golgi membrane; P:polysaccharide biosynthetic process; P:plant-type cell wall biogenesis
XM_011002564.1	570	533	652	922	382	634	603	224	410	410	243	229	200	192	183	405	247	174	570	533	652	410	464	284	582	265	386	408.8147395	-1.04485065	9.89E-08	4.71E-07	calcium-dependent protein kinase 26	; F:calcium-dependent protein serine/threonine kinase activity; P:phosphorylation; F:protein kinase activity; P:abscisic acid mediated signaling pathway; C:nucleus; P:peptidyl-serine phosphorylation; P:protein amino acid autophosphorylation; P:protein amino acid phosphorylation; F:nucleotide binding; C:cytoplasm; F:ATP binding; F:kinase activity; F:calmodulin binding; F:calmodulin-dependent prote…
XM_011002580.1	380	351	453	634	333	383	380	659	647	390	206	144	192	215	243	176	190	86	380	351	453	287	337	316	306	316	152	334.1355655	-1.139202603	6.85E-09	3.83E-08	probable serine threonine-protein kinase nak	F:ATP binding; F:protein kinase activity; P:protein amino acid phosphorylation; F:protein serine/threonine kinase activity; F:kinase activity; P:phosphorylation; F:transferase activity; P:peptidyl-tyrosine phosphorylation; F:non-membrane spanning protein tyrosine kinase activity; C:plasma membrane
XM_011002581.1	1268	884	1209	1694	999	1115	1034	2174	2134	1208	678	683	506	424	615	468	490	311	1268	884	1209	988	757	1151	891	547	784	987.662665	-1.157573413	1.53E-15	1.81E-14	probable serine threonine-protein kinase nak	F:ATP binding; F:protein kinase activity; P:protein amino acid phosphorylation; F:protein serine/threonine kinase activity; F:kinase activity; P:phosphorylation; F:transferase activity; P:peptidyl-tyrosine phosphorylation; F:non-membrane spanning protein tyrosine kinase activity; C:plasma membrane
XM_011002588.1	91	79	202	65	72	16	30	61	56	68	20	29	23	20	29	18	9	11	91	79	202	70	106	165	45	34	47	57.08880461	-0.671248027	5.87E-08	2.88E-07	protein nlp2-like	-
XM_011002589.1	135	65	231	138	86	22	33	37	80	72	20	28	29	29	10	35	19	18	135	65	231	123	105	223	60	40	56	71.58782712	-1.071736641	7.76E-06	2.83E-05	protein nlp2-like	-
XM_011002624.1	71	126	68	45	112	186	97	82	82	78	175	145	207	249	253	211	332	356	71	126	68	264	204	111	183	206	237	165.498022	0.585495673	1.72E-05	5.93E-05	cell division protein homolog 2- chloroplastic-like isoform x1	F:GTP binding; F:GTPase activity; C:cytoplasm; P:metabolic process; F:nucleotide binding
XM_011002635.1	147	111	157	739	232	339	85	227	238	216	141	143	69	156	125	51	62	42	147	111	157	77	110	102	161	56	120	171.530435	-2.383301639	3.10E-14	3.24E-13	glucan endo- -beta-glucosidase 14	F:hydrolase activity, hydrolyzing O-glycosyl compounds; F:polysaccharide binding; F:hydrolase activity; P:carbohydrate metabolic process; C:anchored to plasma membrane; P:metabolic process; F:hydrolase activity, acting on glycosyl bonds; C:integral to membrane; C:membrane; F:glucan endo-1,3-beta-D-glucosidase activity
XM_011002641.1	1639	1462	1739	1930	1135	1127	1640	1313	2799	1264	987	1047	391	355	508	777	943	375	1639	1462	1739	911	1103	1046	762	760	724	1142.420722	-1.25461602	2.85E-19	4.86E-18	suppressor protein srp40-like	-
XM_011002668.1	116	74	44	333	219	255	200	163	186	114	94	98	44	66	44	37	89	42	116	74	44	115	56	37	78	37	37	113.9064858	-2.787024123	4.72E-17	6.53E-16	probable wrky transcription factor 75	P:regulation of transcription, DNA-dependent; F:sequence-specific DNA binding; F:transcription factor activity; F:DNA binding; P:regulation of transcription in response to stress; F:DNA regulatory region binding; P:lateral root development; C:nucleus; P:atrichoblast differentiation; ; P:regulation of response to nutrient levels; P:negative regulation of transcription from RNA polymerase II promot…
XM_011002702.1	6194	6485	4345	3874	3259	6461	3149	3868	3431	1929	8841	4795	11977	18377	16154	13607	12804	16581	6194	6485	4345	5830	7625	5343	20633	9120	16506	8464.132451	1.411669391	3.13E-13	2.94E-12	anthocyanidin 3-o-glucosyltransferase 2-like	C:integral to membrane; C:membrane; F:quercetin 7-O-glucosyltransferase activity; F:transferase activity, transferring hexosyl groups; F:quercetin 3-O-glucosyltransferase activity; P:flavonoid biosynthetic process; ; C:intracellular membrane-bounded organelle; P:metabolic process; F:transferase activity; F:transferase activity, transferring glycosyl groups
XM_011002708.1	205	339	218	47	172	313	240	136	185	221	386	366	540	534	534	747	669	705	205	339	218	339	243	214	338	467	430	348.625709	0.960900129	2.60E-06	1.02E-05	bag family molecular chaperone regulator mitochondrial	F:chaperone binding; F:fumarylacetoacetase activity; P:metabolic process; F:catalytic activity; P:aromatic amino acid family metabolic process
XM_011002730.1	117	104	160	92	81	31	60	71	95	33	48	32	36	32	46	28	77	34	117	104	160	95	38	58	79	56	49	65.58370184	-0.530211025	1.72E-05	5.93E-05	anthocyanidin 3-o-glucosyltransferase 2-like	F:transferase activity; F:quercetin 7-O-glucosyltransferase activity; F:transferase activity, transferring hexosyl groups; F:quercetin 3-O-glucosyltransferase activity; F:transferase activity, transferring glycosyl groups; P:flavonoid biosynthetic process; ; C:intracellular membrane-bounded organelle; P:metabolic process
XM_011002734.1	480	374	642	692	490	237	271	280	426	458	290	264	191	278	261	176	234	94	480	374	642	277	199	250	178	66	131	307.871819	-2.345591412	1.25E-09	7.70E-09	anthocyanidin 3-o-glucosyltransferase 2-like	F:quercetin 7-O-glucosyltransferase activity; F:quercetin 3-O-glucosyltransferase activity; ; C:intracellular membrane-bounded organelle; P:metabolic process; F:transferase activity, transferring hexosyl groups; P:flavonoid biosynthetic process; F:transferase activity; F:transferase activity, transferring glycosyl groups
XM_011002835.1	280	216	237	1675	620	931	481	856	676	213	185	146	70	180	194	84	149	125	280	216	237	153	232	273	396	246	347	404.2231061	-2.093663857	3.57E-33	2.05E-31	f-box protein at1g61340-like	-
XM_011002837.1	1455	1253	1476	3021	1687	1525	1052	1676	1620	1388	980	724	657	602	1142	420	480	349	1455	1253	1476	1096	913	995	849	487	597	1140.195799	-2.081158647	9.44E-22	2.05E-20	external alternative nad h-ubiquinone oxidoreductase mitochondrial-like	P:oxidation reduction; F:oxidoreductase activity; F:calcium ion binding; F:NADH dehydrogenase (ubiquinone) activity
XM_011002840.1	14	14	13	74	35	26	18	20	30	20	13	26	12	12	13	5	7	13	14	14	13	54	24	33	15	23	12	22.77623069	-1.778908033	7.60E-07	3.20E-06	transcription factor myb44-like	F:DNA binding
XM_011002842.1	5799	4673	7293	12785	9529	6297	5701	7096	8666	6014	5928	3591	2903	2712	3830	3290	2056	1902	5799	4673	7293	6926	6887	7583	3989	3065	3185	5646.413195	-1.857072822	5.37E-23	1.31E-21	sugar carrier protein c	; F:transporter activity; F:sugar:hydrogen symporter activity; C:integral to membrane; C:membrane; P:transport; F:substrate-specific transmembrane transporter activity; P:glucose import; F:transmembrane transporter activity; P:transmembrane transport; P:hexose transmembrane transport; C:integral to plasma membrane; P:proton transport; F:glucose transmembrane transporter activity; C:plasmodesma; C…
XM_011002950.1	5029	5665	4339	4150	10886	8784	4595	5709	6004	5789	6362	7601	12822	31571	16294	17514	34261	22926	5029	5665	4339	13758	19207	8539	16555	6227	9120	11458.03352	0.057703637	1.32E-13	1.29E-12	defensin-like protein 1	P:defense response; P:killing of cells of another organism; P:defense response to fungus; C:integral to membrane; C:membrane
XM_011002960.1	3440	2314	3008	1419	880	1018	989	846	1441	1445	1379	1160	829	587	860	649	443	440	3440	2314	3008	4956	4164	4586	2429	2798	3287	1852.115452	1.015348049	4.57E-48	7.96E-46	tir-nbs disease resistance-like protein	F:ADP binding; P:signal transduction; P:defense response; F:ATP binding; F:nucleotide binding
XM_011002964.1	44	13	17	26	126	233	190	177	188	36	27	36	3	4	10	4	23	21	44	13	17	29	7	7	15	30	18	57.96518475	-2.835384734	3.92E-16	4.94E-15	tmv resistance protein n-like	F:ADP binding; P:defense response; P:signal transduction; F:ATP binding; F:nucleotide binding
XM_011003182.1	2442	4051	3487	6930	2297	5484	1690	4359	2269	1410	1373	867	497	983	890	427	527	506	2442	4051	3487	660	1685	1437	2933	1190	2059	2211.464555	-1.644158605	4.89E-22	1.09E-20	probable indole-3-acetic acid-amido synthetase	-
XM_011003192.1	1114	1065	1322	1809	870	1268	1052	2475	1825	635	411	401	262	481	431	285	466	328	1114	1065	1322	542	902	902	1489	730	1045	955.9111527	-0.662403139	6.51E-21	1.31E-19	glucuronosyltransferase pgsip8	C:integral to membrane; C:membrane; F:transferase activity; P:metabolic process
XM_011003193.1	107	89	151	205	105	129	197	304	183	49	36	35	19	58	52	35	37	38	107	89	151	56	77	132	164	103	147	109.2622084	-0.463996962	1.51E-19	2.65E-18	glucuronosyltransferase pgsip8	C:integral to membrane; C:membrane; F:transferase activity; P:metabolic process
XM_011003253.1	3883	2645	5893	5119	16022	2872	6132	5387	7363	49873	41490	38200	43304	33464	51053	24243	15015	12962	3883	2645	5893	13557	37214	38132	12636	10638	17692	19336.5744	0.399904515	5.96E-14	6.07E-13	glutamine synthetase	P:nitrogen compound metabolic process; F:ATP binding; F:ligase activity; P:glutamine biosynthetic process; F:glutamate-ammonia ligase activity; F:nucleotide binding; F:catalytic activity; C:cytoplasm
XM_011003268.1	346	79	283	271	559	71	295	98	177	178	111	67	73	51	174	29	17	28	346	79	283	661	223	176	21	29	59	174.1152054	-3.423677762	4.63E-08	2.31E-07	proline-rich protein 1-like	P:root hair elongation; C:vesicle; P:unidimensional cell growth
XM_011003311.1	192	237	164	127	79	86	37	151	91	43	19	12	5	61	30	4	10	7	192	237	164	70	153	218	129	112	109	91.04457006	-0.093337615	9.89E-12	7.82E-11	ethylene-responsive transcription factor erf022-like	P:regulation of transcription, DNA-dependent; P:transcription, DNA-dependent; C:nucleus; F:transcription factor activity; F:DNA binding
XM_011003322.1	1203	1291	1402	2839	1931	3487	2830	4818	3534	1804	1223	1112	344	1459	949	488	641	743	1203	1291	1402	737	1030	1421	2866	1778	2312	1823.214792	-0.596489843	4.73E-19	7.89E-18	probable protein phosphatase 2c 63	F:metal ion binding; F:hydrolase activity; P:protein amino acid dephosphorylation; F:cation binding; F:catalytic activity; F:protein serine/threonine phosphatase activity; F:phosphoprotein phosphatase activity
XM_011003350.1	375	503	583	401	452	325	345	277	255	275	373	225	164	195	279	115	117	165	375	503	583	186	395	416	520	187	233	307.4748457	-0.720003902	1.56E-07	7.23E-07	acid phosphatase 1-like	P:dephosphorylation; F:acid phosphatase activity; F:hydrolase activity; P:metabolic process
XM_011003387.1	1525	1731	1706	2223	1536	5508	1939	2717	2030	2632	998	1518	556	1211	999	638	963	703	1525	1731	1706	2148	2767	1920	2534	1873	2485	1888.501866	-0.731848109	3.74E-10	2.46E-09	probable wrky transcription factor 70	P:regulation of transcription, DNA-dependent; F:sequence-specific DNA binding; F:transcription factor activity; C:integral to membrane; C:membrane; F:DNA binding
XM_011003495.1	15	14	28	137	330	69	98	24	39	28	4	8	6	27	34	4	0	0	15	14	28	145	31	24	11	10	9	49.77019372	-4.516873326	1.04E-12	9.22E-12	mannose glucose-specific lectin-like isoform x2	F:carbohydrate binding; F:mannose binding; F:glucose binding; C:cellular_component; P:agglutination involved in conjugation
XM_011003496.1	44	24	130	454	749	138	183	55	75	84	11	28	10	58	35	5	0	5	44	24	130	265	36	86	36	12	21	117.3468703	-4.703529963	1.84E-12	1.59E-11	mannose glucose-specific lectin-like isoform x3	F:carbohydrate binding; F:mannose binding; F:glucose binding; C:cellular_component; P:agglutination involved in conjugation
XM_011003509.1	15	72	27	29	3	80	26	27	8	56	33	50	132	208	115	100	159	255	15	72	27	41	88	9	64	50	73	69.62805111	0.448060026	0.001209967	0.003051359	o-acyltransferase wsd1-like	F:diacylglycerol O-acyltransferase activity; F:long-chain-alcohol O-fatty-acyltransferase activity; P:triglyceride biosynthetic process; P:glycerolipid biosynthetic process; C:plasma membrane
XM_011003522.1	218	175	233	187	96	215	171	145	225	155	135	79	68	45	97	66	130	61	218	175	233	191	127	101	336	188	265	154.4301909	0.307276416	2.13E-09	1.27E-08	probable receptor-like protein kinase at1g67000 isoform x1	F:ATP binding; F:protein kinase activity; F:polysaccharide binding; F:nucleotide binding; P:protein amino acid phosphorylation; F:protein serine/threonine kinase activity
XM_011003533.1	351	125	327	390	282	285	87	249	249	231	167	233	44	111	80	16	77	57	351	125	327	248	182	212	59	167	163	188.2772063	-1.606510712	1.27E-06	5.19E-06	ankyrin protein kinase	F:kinase activity; F:ATP binding; F:protein kinase activity; P:phosphorylation; P:protein amino acid phosphorylation; F:transferase activity; P:MAPKKK cascade; F:MAP kinase kinase kinase activity; P:activation of MAPKK activity; C:intracellular; P:integrin-mediated signaling pathway; P:protein amino acid autophosphorylation; F:protein serine/threonine kinase activity
XM_011003562.1	13	13	14	725	305	585	392	451	580	160	194	77	32	40	36	35	30	25	13	13	14	28	19	17	44	17	53	178.9352465	-4.213260264	8.58E-102	4.47E-98	probable trehalose-phosphate phosphatase c	P:trehalose biosynthetic process; P:dephosphorylation; F:hydrolase activity; F:catalytic activity; F:trehalose-phosphatase activity
XM_011003564.1	0	8	0	160	35	84	105	97	130	17	13	0	0	10	6	0	17	0	0	8	0	0	0	8	37	5	4	34.33845952	-3.060751644	0.002407427	0.005715837	probable trehalose-phosphate phosphatase c	P:trehalose biosynthetic process; P:dephosphorylation; F:hydrolase activity; F:catalytic activity; F:trehalose-phosphatase activity
XM_011003565.1	7345	5282	6590	25390	10498	22821	12010	21139	17194	5371	3999	3407	814	1307	1906	1557	2557	1999	7345	5282	6590	1921	2830	3441	7725	4473	4421	7943.659764	-2.183672833	1.48E-56	4.63E-54	zinc finger protein zat10	F:metal ion binding; P:regulation of transcription, DNA-dependent; P:response to chitin; F:sequence-specific DNA binding; F:DNA regulatory region binding; C:nucleus; F:transcription factor activity
XM_011003567.1	0	10	8	97	31	57	43	77	89	22	15	38	7	0	4	0	3	0	0	10	8	0	0	6	8	6	0	24.0078465	-4.07227626	6.22E-07	2.66E-06	probable trehalose-phosphate phosphatase c	P:trehalose biosynthetic process; P:dephosphorylation; F:hydrolase activity; F:catalytic activity; F:trehalose-phosphatase activity
XM_011003568.1	6	0	0	58	18	53	39	85	35	34	22	36	0	4	9	0	2	0	6	0	0	0	0	0	5	4	0	18.5640466	-4.166297164	1.35E-10	9.34E-10	probable trehalose-phosphate phosphatase c	P:trehalose biosynthetic process; P:dephosphorylation; F:hydrolase activity; F:catalytic activity; F:trehalose-phosphatase activity
XM_011003571.1	1032	733	947	1902	1214	938	637	1081	1152	555	285	360	326	124	340	165	218	111	1032	733	947	291	239	305	234	146	178	603.1711299	-3.248944741	4.77E-31	2.31E-29	ubiquinol oxidase mitochondrial-like	F:metal ion binding; P:oxidation reduction; F:alternative oxidase activity; F:oxidoreductase activity; C:integral to membrane; C:membrane; C:respiratory chain
XM_011003593.1	965	980	829	1541	1147	2626	2139	1956	1855	1172	1005	905	327	624	579	456	588	603	965	980	829	766	684	698	1469	1068	1207	1122.924299	-0.827970627	1.70E-40	1.75E-38	glycerophosphodiester phosphodiesterase protein kinase domain-containing gdpdl2-like	F:ATP binding; F:protein kinase activity; F:nucleotide binding; P:protein amino acid phosphorylation; F:protein serine/threonine kinase activity; C:integral to membrane; C:membrane; F:polysaccharide binding; F:transferase activity; P:phosphorylation; P:peptidyl-tyrosine phosphorylation; F:non-membrane spanning protein tyrosine kinase activity; F:kinase activity
XM_011003601.1	5247	5689	5214	6018	12018	6921	7937	5125	8308	28219	29899	27594	34606	33078	42399	22874	17456	15226	5247	5689	5214	11408	22504	24265	16828	10453	18837	16497.18312	0.52113241	1.11E-25	3.44E-24	glutamate synthase 1	F:glutamate synthase activity; F:iron ion binding; F:glutamate synthase activity, NADH or NADPH as acceptor; F:FAD binding; C:cytoplasm; P:nitrogen compound metabolic process; P:oxidation reduction; F:glutamate synthase (NADH) activity; F:oxidoreductase activity; F:iron-sulfur cluster binding; F:catalytic activity; P:ammonia assimilation cycle; P:glutamate biosynthetic process; F:oxidoreductase a…
XM_011003607.1	8	10	5	7	12	17	10	8	7	9	34	21	30	27	38	33	20	34	8	10	5	33	11	10	22	21	24	18.11766039	0.580224642	0.002202726	0.005273837	upf0481 protein at3g47200-like	C:integral to membrane; C:membrane
XM_011003610.1	93	105	98	5	8	17	20	10	6	48	36	22	74	104	92	50	41	55	93	105	98	262	244	187	21	48	113	69.43379865	2.295106982	1.46E-20	2.83E-19	bidirectional sugar transporter sweet3	P:carbohydrate transport; P:carbohydrate transmembrane transport; C:integral to membrane; C:membrane; F:sugar transmembrane transporter activity; P:transport
XM_011003616.1	48	19	37	30	38	64	54	114	68	47	10	27	15	13	29	11	11	4	48	19	37	38	38	49	57	35	30	37.9229622	-0.437160044	9.75E-08	4.64E-07	probable wrky transcription factor 53	P:regulation of transcription, DNA-dependent; F:sequence-specific DNA binding; F:transcription factor activity; F:DNA binding
XM_011003625.1	54	16	90	188	125	138	143	125	246	142	62	88	100	29	103	14	3	3	54	16	90	130	105	100	5	27	22	88.57559819	-3.356038825	5.73E-11	4.15E-10	casparian strip membrane protein 1	P:cell wall organization; C:integral to membrane; C:membrane; C:plasma membrane
XM_011003659.1	18	11	22	175	76	136	40	77	90	79	46	39	4	8	18	5	4	7	18	11	22	13	14	11	10	4	9	41.26404116	-4.449243527	1.64E-37	1.30E-35	g-type lectin s-receptor-like serine threonine-protein kinase at5g24080	F:transferase activity; C:integral to membrane; P:phosphorylation; F:protein serine/threonine kinase activity; C:membrane; F:protein kinase activity; P:protein amino acid phosphorylation; F:nucleotide binding; F:ATP binding; F:kinase activity; P:recognition of pollen; C:plasma membrane; F:carbohydrate binding
XM_011003663.1	1317	1081	1523	2223	493	1413	345	1886	909	452	485	305	263	349	338	189	192	163	1317	1081	1523	447	1331	849	1072	633	965	830.3640222	-1.015489565	3.82E-11	2.83E-10	flavonol sulfotransferase-like	F:transferase activity; P:metabolic process; F:sulfotransferase activity
XM_011003668.1	31	33	24	163	81	174	135	134	110	66	30	58	19	79	36	22	38	56	31	33	24	22	26	29	154	51	106	72.61011871	-0.812208022	4.52E-12	3.72E-11	early-responsive to dehydration 7 family protein	-
XM_011003696.1	425	466	484	1111	761	1434	697	930	813	308	296	307	128	712	487	274	375	442	425	466	484	240	354	351	973	674	753	592.8011411	-0.800624425	1.24E-13	1.21E-12	armadillo beta-catenin repeat family protein	C:cytoplasm; C:nucleus; P:pollen tube growth; ; P:actin cytoskeleton organization
XM_011003793.1	749	668	802	2178	1686	2252	1387	2404	1966	1107	574	589	362	504	692	348	410	313	749	668	802	861	773	1064	757	733	637	1042.505479	-1.852226425	5.33E-41	5.68E-39	cucumber peeling cupredoxin-like	F:electron carrier activity; C:integral to membrane; C:membrane; C:anchored to plasma membrane
XM_011003798.1	8	17	11	58	49	31	59	54	97	44	23	48	29	11	9	6	12	5	8	17	11	22	2	12	43	5	5	28.71780483	-1.829189837	1.24E-05	4.36E-05	mitochondrial phosphate carrier protein mitochondrial-like	F:structural constituent of ribosome; P:translation; C:integral to membrane; C:membrane; P:transport
XM_011003807.1	1509	997	1246	2781	1320	2288	1276	1736	1392	1111	874	687	365	459	499	350	486	410	1509	997	1246	629	1138	1045	1063	806	972	1104.573972	-1.526503	1.02E-29	4.45E-28	metalloendoproteinase 1-like	F:metal ion binding; P:proteolysis; F:metallopeptidase activity; F:hydrolase activity; C:extracellular matrix; F:zinc ion binding; F:peptidase activity; F:metalloendopeptidase activity; C:integral to membrane; C:membrane
XM_011003824.1	3	7	4	2	3	18	7	3	6	7	7	7	22	24	27	21	27	26	3	7	4	12	10	5	14	19	13	11.8773126	0.7316678	6.34E-06	2.34E-05	glucuronoxylan 4-o-methyltransferase 1-like	P:xylan biosynthetic process; C:integral to membrane; C:membrane
XM_011003894.1	5	8	6	3	6	7	3	1	4	9	8	9	10	12	21	15	25	25	5	8	6	9	19	10	10	12	17	10.19814398	0.958998582	1.38E-05	4.85E-05	tetratricopeptide repeat-like superfamily protein	-
XM_011003895.1	1669	1688	1961	2323	1811	2004	2303	1768	2031	1792	1216	2253	343	526	517	620	960	735	1669	1688	1961	2012	1408	1132	531	474	734	1401.055772	-2.174172859	2.08E-37	1.64E-35	aspartic proteinase pcs1-like	P:proteolysis; P:protein catabolic process; F:hydrolase activity; F:aspartic-type endopeptidase activity; F:peptidase activity
XM_011003908.1	93	42	128	61	42	31	28	42	28	41	50	48	37	25	42	25	17	21	93	42	128	61	65	103	45	47	41	48.33673657	-0.363391324	1.79E-05	6.17E-05	uncharacterized protein tcm_007249	P:cytokinin metabolic process
XM_011003968.1	103	57	246	151	64	15	63	81	78	42	13	4	4	10	12	6	2	0	103	57	246	68	84	53	23	12	7	52.18798733	-2.88217801	8.78E-11	6.23E-10	probable terpene synthase 6	F:metal ion binding; F:terpene synthase activity; F:magnesium ion binding; P:metabolic process; F:lyase activity
XM_011004103.1	111	307	77	78	167	516	71	23	15	23	78	49	547	690	301	659	1074	1250	111	307	77	3903	618	330	381	684	677	506.3910192	0.963027591	1.27E-11	9.95E-11	kda proline-rich protein	F:structural constituent of cell wall
XM_011004130.1	1920	1539	1930	5440	3055	4455	1249	1748	1836	1303	2025	1408	882	647	1048	916	1183	752	1920	1539	1930	497	657	837	707	698	826	1653.138721	-2.882876633	5.40E-50	1.09E-47	inositol -trisphosphate 5 6-kinase family protein isoform 1	F:transferase activity; F:inositol tetrakisphosphate 1-kinase activity; ; ; P:phosphorylation; P:seed coat development; F:nucleotide binding; F:ATP binding; F:kinase activity; P:inositol trisphosphate metabolic process; C:intracellular; F:metal ion binding; F:magnesium ion binding
XM_011004139.1	284	237	371	1425	713	1171	955	1539	1256	632	462	382	144	200	291	234	256	233	284	237	371	203	247	266	618	441	434	573.0199396	-1.504497924	3.79E-51	8.53E-49	glutathione s-transferase tchqd	P:glutathione metabolic process; C:cytoplasm; F:transferase activity; F:glutathione transferase activity; C:plasma membrane; P:metabolic process
XM_011004140.1	150	129	180	438	298	618	397	548	543	189	278	178	49	127	107	69	73	86	150	129	180	89	125	160	279	213	172	239.4628204	-1.351637681	2.85E-36	2.08E-34	glutathione s-transferase tchqd	P:glutathione metabolic process; C:cytoplasm; F:transferase activity; F:glutathione transferase activity; C:plasma membrane; P:metabolic process
XM_011004157.1	65	47	71	151	230	193	236	345	280	124	88	96	29	91	84	34	43	34	65	47	71	28	42	56	67	59	71	112.6014077	-1.879039907	1.14E-39	1.06E-37	g-type lectin s-receptor-like serine threonine-protein kinase at4g27290	F:transferase activity; C:plasmodesma; P:defense response; C:integral to membrane; P:phosphorylation; C:membrane; F:protein serine/threonine kinase activity; F:protein kinase activity; P:protein amino acid phosphorylation; F:nucleotide binding; F:ATP binding; F:kinase activity; P:recognition of pollen; C:plasma membrane
XM_011004170.1	1248	1154	1043	1217	1249	2350	2315	2558	2146	1255	709	905	227	877	509	490	642	724	1248	1154	1043	364	1055	1146	2106	1730	1694	1270.638568	-0.110916035	5.46E-11	3.97E-10	calcium-binding protein pbp1-like	F:calcium ion binding
XM_011004177.1	858	607	737	818	572	375	601	782	893	628	379	395	271	199	285	226	218	146	858	607	737	676	653	823	544	377	488	532.1419964	-0.710653161	2.81E-16	3.59E-15	g-type lectin s-receptor-like serine threonine-protein kinase at4g27290	F:transferase activity; C:plasmodesma; P:defense response; C:integral to membrane; P:phosphorylation; C:membrane; F:protein serine/threonine kinase activity; F:protein kinase activity; P:protein amino acid phosphorylation; F:nucleotide binding; F:ATP binding; F:kinase activity; P:recognition of pollen; C:plasma membrane; P:peptidyl-tyrosine phosphorylation; P:MAPKKK cascade; F:transmembrane recep…
XM_011004180.1	4621	2876	3241	7023	2516	4628	1711	5180	3724	2041	1026	866	531	819	787	404	568	395	4621	2876	3241	1119	2204	2431	5304	1996	3941	2603.279701	-0.740934736	7.30E-20	1.33E-18	probable calcium-binding protein cml45	F:calcium ion binding; F:metal ion binding; C:integral to membrane; C:membrane
XM_011004198.1	479	769	603	105	366	443	207	159	178	575	1281	836	1435	1995	1795	1475	1336	1550	479	769	603	922	817	661	1314	1084	1355	860.9481886	1.735406428	6.32E-23	1.53E-21	g-type lectin s-receptor-like serine threonine-protein kinase at1g34300	F:transferase activity; C:integral to membrane; P:phosphorylation; F:protein serine/threonine kinase activity; C:membrane; F:protein kinase activity; P:protein amino acid phosphorylation; F:nucleotide binding; F:ATP binding; F:kinase activity; P:recognition of pollen; C:plasma membrane; F:carbohydrate binding
XM_011004218.1	2319	1827	1551	9112	3096	3540	1439	1944	1731	1870	1248	960	758	1211	1190	804	803	768	2319	1827	1551	5079	2212	3819	2776	1162	1527	2294.381472	-1.948631889	4.13E-18	6.31E-17	low quality protein: laccase-14	F:copper ion binding; C:apoplast; P:lignin catabolic process; P:oxidation reduction; ; F:oxidoreductase activity; C:extracellular region; F:oxidoreductase activity, oxidizing metal ions; F:metal ion binding
XM_011004239.1	4	2	1	23	13	42	11	11	22	8	2	14	2	12	11	1	2	3	4	2	1	3	0	4	1	2	5	8.767613791	-3.599139703	2.85E-07	1.27E-06	late embryogenesis abundant domain-containing family protein	C:cytosol
XM_011004281.1	44	39	138	177	217	102	78	101	148	143	71	50	62	34	54	35	39	4	44	39	138	95	76	63	49	34	32	81.31961567	-2.478495981	3.63E-06	1.39E-05	pathogenesis-related protein 1	C:extracellular region
XM_011004311.1	6	3	2	1	12	12	3	3	7	22	447	48	216	257	173	188	76	135	6	3	2	72	94	143	15	8	9	74.62169774	0.036725336	2.05E-16	2.66E-15	basic form of pathogenesis-related protein 1-like	C:extracellular region
XM_011004374.1	860	667	729	1142	763	926	950	1201	1476	738	635	631	369	246	388	354	402	284	860	667	729	435	403	468	483	383	458	663.1578475	-1.452153013	4.05E-40	3.96E-38	e3 ubiquitin-protein ligase atl41-like	F:metal ion binding; P:proteasomal ubiquitin-dependent protein catabolic process; P:seed dormancy; C:integral to membrane; C:membrane; ; F:zinc ion binding; P:protein ubiquitination
XM_011004431.1	2	5	0	79	37	67	24	47	22	13	0	5	0	3	3	2	1	3	2	5	0	2	0	2	6	6	3	15.77234445	-3.940983022	1.00E-15	1.21E-14	probable glycerol-3-phosphate acyltransferase 3	F:phosphatase activity; P:dephosphorylation; C:integral to membrane; P:metabolic process; C:membrane; ; F:transferase activity, transferring acyl groups; P:cutin biosynthetic process; F:transferase activity
XM_011004443.1	56	25	48	200	80	66	32	75	79	48	31	29	27	17	32	25	9	10	56	25	48	29	44	48	77	35	51	51.53939521	-1.504518187	1.01E-08	5.56E-08	gibberellin 2-beta-dioxygenase 2	F:metal ion binding; P:response to light stimulus; P:oxidation reduction; F:oxidoreductase activity; ; P:gibberellin catabolic process; F:iron ion binding; F:dioxygenase activity; F:gibberellin 3-beta-dioxygenase activity; P:gibberellin biosynthetic process; F:gibberellin 2-beta-dioxygenase activity
XM_011004444.1	142	85	162	931	370	546	308	888	720	96	31	37	3	63	52	22	16	21	142	85	162	29	96	88	220	85	160	238.7774397	-2.399911991	4.49E-22	1.00E-20	myb-like transcription factor partial	F:DNA binding; P:cellular response to phosphate starvation; P:response to abscisic acid stimulus; ; P:positive regulation of transcription, DNA-dependent; F:calmodulin binding; C:nucleus
XM_011004470.1	2158	1411	1996	4482	2948	3832	2215	1551	1613	1555	2028	1426	892	1040	1261	1092	1198	1014	2158	1411	1996	2850	2174	2168	1313	1355	1682	1937.404572	-1.715583459	1.17E-36	8.80E-35	probable lrr receptor-like serine threonine-protein kinase at1g53430	F:ATP binding; F:protein kinase activity; C:integral to membrane; C:membrane; P:protein amino acid phosphorylation; C:plasma membrane; F:protein serine/threonine kinase activity; P:phosphorylation; F:kinase activity
XM_011004473.1	779	520	658	2923	1002	1162	771	928	981	930	518	509	283	281	316	208	211	174	779	520	658	1053	597	737	405	228	354	728.483483	-2.773840204	5.56E-26	1.79E-24	receptor-like protein kinase haiku2	F:transferase activity; C:integral to membrane; P:phosphorylation; F:protein serine/threonine kinase activity; C:membrane; F:protein kinase activity; P:protein amino acid phosphorylation; F:nucleotide binding; F:ATP binding; F:kinase activity; F:2-alkenal reductase activity; P:oxidation reduction; F:oxidoreductase activity; P:proteolysis; C:cytoplasm; F:hydrolase activity; F:aminopeptidase activi…
XM_011004479.1	1155	1039	1192	2993	1566	1975	1716	2531	1986	1356	1117	921	550	1399	1176	568	640	695	1155	1039	1192	1008	1443	1791	2001	1217	1494	1431.36476	-0.850173349	4.41E-13	4.08E-12	probable calcium-binding protein cml23	F:calcium ion binding
XM_011004495.1	1563	1711	1793	2888	860	1551	1026	1044	919	1277	1021	784	711	761	919	462	674	528	1563	1711	1793	3253	1760	2211	2330	1255	2127	1391.896506	-0.291521336	2.47E-12	2.10E-11	probable mitochondrial chaperone bcs1-b	F:ATP binding; F:nucleotide binding; C:integral to membrane; C:membrane
XM_011004508.1	20	14	24	461	193	261	74	174	148	72	57	53	7	33	25	34	19	11	20	14	24	14	37	45	50	8	24	85.85571739	-3.916637172	5.38E-24	1.42E-22	uncharacterized protein tcm_019294	C:integral to membrane; C:membrane
XM_011004513.1	272	147	95	497	372	1087	655	509	460	304	124	191	65	141	61	59	111	139	272	147	95	157	149	56	163	52	123	265.5447558	-2.88631931	1.01E-15	1.22E-14	uncharacterized protein tcm_019296	C:integral to membrane; C:membrane
XM_011004525.1	4476	4885	4726	6588	6139	10814	7250	10762	9171	2887	3279	2710	336	2942	2123	1625	2550	2793	4476	4885	4726	940	2174	2716	5182	5803	3760	4651.410256	-0.966527884	5.25E-12	4.29E-11	ethylene-responsive transcription factor erf017-like	P:regulation of transcription, DNA-dependent; P:transcription, DNA-dependent; C:nucleus; F:transcription factor activity; F:DNA binding
XM_011004562.1	1156	1619	1748	4651	1953	4691	3929	6166	4047	1385	818	696	333	1027	864	190	585	358	1156	1619	1748	726	963	1117	3483	1329	2496	2039.560589	-1.012457085	1.08E-26	3.72E-25	disease resistance protein at4g11170 isoform x2	F:ADP binding; P:signal transduction; P:defense response
XM_011004563.1	1335	1088	1129	1684	1682	4606	3461	4118	2632	1023	890	529	347	444	820	360	680	479	1335	1088	1129	589	656	1128	1957	1383	1782	1519.697247	-0.943612935	1.33E-27	4.96E-26	disease resistance protein rps6-like isoform x1	F:ADP binding; P:signal transduction
XM_011004576.1	847	568	817	4592	1687	2958	1865	4275	3086	875	549	412	247	626	597	250	321	312	847	568	817	496	776	936	1683	786	1289	1383.577932	-1.69420251	1.48E-31	7.41E-30	glutamyl-trna reductase chloroplastic-like	P:oxidation reduction; F:oxidoreductase activity; F:glutamyl-tRNA reductase activity; P:protoporphyrinogen IX biosynthetic process; P:porphyrin biosynthetic process; F:NADP or NADPH binding; P:tetrapyrrole biosynthetic process
XM_011004626.1	115	157	105	63	88	145	218	167	85	261	298	342	240	399	339	406	383	442	115	157	105	262	297	157	429	326	411	246.47312	1.659407883	4.63E-11	3.39E-10	f-box protein at5g03970	-
XM_011004650.1	19502	12660	24805	34428	7637	9224	6127	18508	20513	20350	4752	7754	3805	5053	5597	3074	1911	1798	19502	12660	24805	6635	16291	8333	15480	6153	8243	11525.05603	-1.220353557	3.98E-07	1.74E-06	arabinose kinase isoform 1	F:kinase activity; F:ATP binding; P:phosphorylation; C:cytoplasm; F:transferase activity; P:metabolic process; F:nucleotide binding; F:phosphotransferase activity, alcohol group as acceptor; P:carbohydrate phosphorylation; F:galactokinase activity
XM_011004737.1	3171	4094	4364	2150	4791	6770	5753	7509	7126	3621	2359	2787	692	1868	1594	1682	2387	2109	3171	4094	4364	1982	2211	2563	5021	4556	3570	3620.852723	-0.349378472	6.79E-19	1.12E-17	protein exordium-like 2	-
XM_011004738.1	5849	6276	6064	8295	7804	15093	9811	16484	11164	6000	3248	3430	639	5120	2985	1468	2267	3267	5849	6276	6064	2446	4771	5882	10649	7313	8345	6671.184334	-0.570047661	4.60E-10	3.00E-09	protein exordium-like	C:integral to membrane; C:membrane
XM_011004739.1	6250	6708	7061	8976	8769	14516	8506	16185	12850	6849	3956	4259	862	6373	3787	1983	2899	3584	6250	6708	7061	3133	6027	6908	11760	8063	8996	7246.866301	-0.493095086	5.81E-09	3.29E-08	protein exordium-like	C:integral to membrane; C:membrane
XM_011004746.1	5496	6260	5461	6777	8849	15596	11397	15201	13095	5822	3890	3979	585	4332	2606	2192	3011	4287	5496	6260	5461	2747	3676	5166	8080	7745	6521	6619.841735	-0.775786418	3.19E-12	2.69E-11	protein exordium-like	C:integral to membrane; C:membrane
XM_011004756.1	10478	9988	11318	24902	16134	26057	16980	27540	19587	7236	5612	5041	927	10107	6299	3324	5090	6361	10478	9988	11318	2902	7433	9217	20793	14991	15194	12352.42964	-0.741435057	2.09E-10	1.41E-09	nuclease harbi1	-
XM_011004796.1	2	2	3	56	21	38	3	18	9	8	3	0	1	1	2	2	0	5	2	2	3	5	2	3	6	3	3	9.215879917	-3.63717101	4.42E-11	3.25E-10	ornithine decarboxylase	C:cytoplasm; F:ornithine decarboxylase activity; F:catalytic activity; P:putrescine biosynthetic process from ornithine; P:polyamine biosynthetic process; F:lyase activity; F:carboxy-lyase activity
XM_011004802.1	1	1	3	2	10	10	2	1	2	3	8	7	9	12	15	13	16	15	1	1	3	2	0	6	0	7	3	6.082106551	-1.37389534	0.000924677	0.002385176	high mobility group b protein 9	P:karyogamy; P:polar nucleus fusion; C:nucleus; F:DNA binding
XM_011004814.1	3006	2536	3787	4398	2585	2373	2640	3179	4216	2319	1580	1393	992	1137	1315	1015	1070	773	3006	2536	3787	2294	2220	2297	2034	1265	1379	2218.784866	-1.383636143	1.80E-26	6.03E-25	glucuronokinase 1	F:kinase activity; F:ATP binding; P:phosphorylation; C:cytoplasm; F:transferase activity; P:metabolic process; F:nucleotide binding; F:phosphotransferase activity, alcohol group as acceptor
XM_011004878.1	1512	1792	1608	5052	2444	4303	1395	1644	1646	901	980	1114	238	255	268	502	659	573	1512	1792	1608	590	450	397	431	693	569	1349.988363	-3.113491604	7.00E-90	1.72E-86	galactinol synthase 1	F:transferase activity; P:metabolic process; F:transferase activity, transferring glycosyl groups; F:inositol 3-alpha-galactosyltransferase activity; P:response to cold; P:galactose metabolic process
XM_011004918.1	5434	5261	10935	1714	1085	1044	1174	2203	1842	2098	2811	984	352	745	609	580	493	170	5434	5261	10935	2537	4985	4338	4975	3034	4289	2598.64587	1.294172975	2.82E-27	1.03E-25	NA	NA
XM_011004970.1	1266	961	1266	1575	1036	1709	1725	2430	1862	977	783	749	346	819	620	403	425	552	1266	961	1266	666	1085	1057	1312	1157	692	1095.03892	-0.773196656	3.52E-17	4.92E-16	NA	NA
XM_011004978.1	4366	3888	3636	879	901	811	318	562	582	613	956	507	623	924	949	1110	676	972	4366	3888	3636	2832	2558	2477	1386	1087	1310	1435.217765	0.194385203	1.67E-61	6.71E-59	NA	NA
XM_011004993.1	912	775	904	1517	734	796	766	654	944	522	617	606	244	226	267	308	587	340	912	775	904	519	678	482	443	342	485	630.6763835	-1.642439179	4.36E-22	9.73E-21	NA	NA
XM_011005001.1	68	28	39	364	181	190	159	276	405	222	106	93	49	58	50	31	36	15	68	28	39	98	34	61	30	19	29	117.2276226	-3.62335119	7.77E-24	2.03E-22	NA	NA
XM_011005038.1	230	103	127	119	88	60	103	148	188	55	44	36	28	13	21	17	45	28	230	103	127	114	51	66	43	58	41	79.37754312	-1.249874673	2.51E-14	2.66E-13	NA	NA
XM_011005040.1	931	549	620	972	529	668	544	662	754	545	401	338	219	269	238	219	212	162	931	549	620	521	508	491	360	290	302	484.9570095	-1.547621974	8.76E-26	2.75E-24	NA	NA
XM_011005048.1	655	476	427	331	378	505	611	437	498	358	409	309	178	87	220	198	277	162	655	476	427	641	320	555	288	314	383	379.7968311	-0.618224865	2.85E-11	2.14E-10	NA	NA
XM_011005069.1	119	78	163	141	46	58	75	102	74	73	29	16	38	21	45	20	4	15	119	78	163	56	70	49	145	32	59	64.87609913	-0.49968553	1.38E-05	4.83E-05	NA	NA
XM_011005071.1	29	31	31	42	31	26	31	81	75	40	13	18	10	7	7	7	12	2	29	31	31	16	19	17	16	11	19	25.77746327	-1.478218889	7.19E-13	6.49E-12	NA	NA
XM_011005077.1	740	999	1026	1791	1302	1772	607	1195	1191	1165	1740	846	343	575	581	397	566	354	740	999	1026	712	838	854	1392	637	973	950.4085072	-1.072722851	2.39E-17	3.39E-16	NA	NA
XM_011005120.1	242	263	184	96	557	456	466	209	644	642	717	737	809	970	859	577	1471	560	242	263	184	446	180	182	459	266	343	498.5641997	-0.380076611	0.000154902	0.000458975	NA	NA
XM_011005176.1	1214	718	1325	49	264	1	97	44	0	0	441	227	198	191	307	374	294	127	1214	718	1325	2917	1960	1923	642	531	514	570.8589645	2.056720092	0.005136498	0.011418368	abscisic acid receptor pyl4	F:phosphoprotein phosphatase inhibitor activity; ; F:abscisic acid binding; P:abscisic acid mediated signaling pathway; C:cytoplasm; F:receptor activity; P:negative regulation of catalytic activity; C:nucleus
XM_011005179.1	89	42	100	28	35	50	50	49	68	71	164	102	103	209	133	191	157	216	89	42	100	81	138	94	175	153	172	107.242513	1.823992404	1.87E-09	1.13E-08	NA	NA
XM_011005197.1	249	241	220	528	583	1692	996	1736	1176	200	303	200	41	245	199	123	239	229	249	241	220	85	124	187	380	469	289	477.9216572	-1.55474262	1.17E-21	2.51E-20	calcium-binding ef-hand protein	F:calcium ion binding
XM_011005237.1	588	432	566	1085	413	469	462	754	783	741	354	405	236	218	341	221	243	171	588	432	566	586	779	796	637	430	441	514.6149177	-0.772148139	2.04E-08	1.07E-07	metacaspase-1-like	-
XM_011005244.1	1588	1067	1689	7865	4375	4848	2550	3195	4921	1585	735	723	379	410	498	200	371	139	1588	1067	1689	682	597	597	552	249	378	1847.279494	-4.255391306	3.56E-70	3.03E-67	glutamate dehydrogenase 2	P:oxidation reduction; P:cellular amino acid metabolic process; F:oxidoreductase activity; F:oxidoreductase activity, acting on the CH-NH2 group of donors, NAD or NADP as acceptor
XM_011005280.1	27	39	24	8	39	48	52	27	25	193	43	87	113	546	240	151	97	171	27	39	24	291	225	267	119	92	131	119.4563326	1.542618092	7.06E-10	4.48E-09	transcription factor scream2-like isoform x1	F:amino acid binding; P:metabolic process; F:protein dimerization activity
XM_011005289.1	123	109	261	28	87	24	59	63	68	174	220	158	308	256	420	285	724	173	123	109	261	281	332	367	101	142	191	196.5333286	1.306514429	2.46E-09	1.46E-08	uncharacterized protein tcm_019750	-
XM_011005312.1	12	17	9	5	2	9	10	11	5	32	30	32	46	92	59	38	47	30	12	17	9	39	44	25	52	26	37	27.68078995	2.495313202	2.98E-17	4.18E-16	protein eceriferum 26-like	F:transferase activity; P:metabolic process; F:transferase activity, transferring acyl groups other than amino-acyl groups; F:shikimate O-hydroxycinnamoyltransferase activity; F:transferase activity, transferring acyl groups
XM_011005403.1	335	475	556	1951	1122	1265	611	1400	1139	1064	1993	551	109	355	193	113	309	78	335	475	556	355	378	177	1051	172	589	698.2424272	-1.69920389	7.43E-12	5.97E-11	protein nrt1 ptr family -like	C:integral to membrane; C:membrane; P:transport; F:transporter activity; C:plasma membrane
XM_011005447.1	2415	2432	2431	5567	2955	5535	4730	8347	6888	2688	2099	2129	866	1967	1588	1273	1712	1565	2415	2432	2431	1222	1715	2088	3823	3126	2843	3132.070788	-0.860034373	3.97E-30	1.78E-28	nudix hydrolase mitochondrial-like	F:hydrolase activity; C:integral to membrane; P:metabolic process; C:membrane; F:diphosphoinositol-polyphosphate diphosphatase activity; ; ; ; ; ; ; ; ;
XM_011005462.1	256	124	182	1887	727	985	795	1777	1293	213	80	96	31	59	80	61	86	106	256	124	182	91	62	123	289	166	201	456.6500061	-2.847792142	8.03E-48	1.38E-45	u-box domain-containing protein 21-like	P:protein ubiquitination; F:ubiquitin-protein ligase activity; F:ligase activity
XM_011005512.1	108	136	65	28	31	58	34	20	45	29	25	29	26	21	23	15	19	11	108	136	65	34	18	23	110	12	102	42.05456652	0.545043694	1.32E-07	6.18E-07	acyltransferase-like protein chloroplastic	F:diacylglycerol O-acyltransferase activity; P:phytol metabolic process; F:transferase activity, transferring acyl groups other than amino-acyl groups; C:plastoglobule; P:metabolic process; F:transferase activity, transferring acyl groups
XM_011005547.1	74	57	32	1047	245	771	230	809	325	94	18	29	13	71	34	12	17	27	74	57	32	8	168	51	231	54	255	216.5842763	-2.356101914	1.35E-13	1.31E-12	aluminum-activated malate transporter 2-like	P:malate transport; P:malate transmembrane transport; C:integral to membrane; C:membrane; F:malate transmembrane transporter activity; C:plant-type vacuole membrane
XM_011005558.1	89	90	78	143	113	247	183	328	223	110	83	89	77	112	96	70	78	110	89	90	78	77	93	64	202	171	164	132.0687779	-0.219885271	1.11E-17	1.63E-16	nac domain-containing protein 90	P:regulation of transcription, DNA-dependent; P:transcription, DNA-dependent; C:nucleus; F:DNA binding
XM_011005574.1	2090	1739	1940	3069	1930	3188	2044	3496	2528	1675	1238	1090	383	1291	973	636	805	738	2090	1739	1940	1045	1637	1783	3130	1676	2275	1811.17158	-0.574285801	8.41E-16	1.02E-14	glycerophosphodiester phosphodiesterase protein kinase domain-containing gdpdl2-like	F:ATP binding; F:protein kinase activity; C:integral to membrane; F:nucleotide binding; C:membrane; P:protein amino acid phosphorylation; F:protein serine/threonine kinase activity; F:polysaccharide binding; F:transferase activity; P:phosphorylation; P:peptidyl-tyrosine phosphorylation; F:non-membrane spanning protein tyrosine kinase activity; F:kinase activity
XM_011005588.1	0	0	3	71	28	41	40	19	44	6	2	14	0	2	2	3	3	8	0	0	3	1	0	1	1	0	0	13.6668716	-7.388970708	1.21E-20	2.37E-19	probable protein phosphatase 2c 51	F:metal ion binding; F:hydrolase activity; P:protein amino acid dephosphorylation; F:cation binding; F:catalytic activity; F:protein serine/threonine phosphatase activity; F:phosphoprotein phosphatase activity
XM_011005625.1	1828	1715	1813	4631	2477	2300	2272	2455	3735	1537	1849	1372	675	467	687	600	717	458	1828	1715	1813	1469	1080	1347	1072	624	803	1659.712661	-2.305556834	3.19E-41	3.47E-39	f-box kelch-repeat protein at3g27150	C:Cul3-RING ubiquitin ligase complex; F:ubiquitin-protein ligase activity; P:protein ubiquitination; F:ligase activity; P:metabolic process
XM_011005628.1	236	99	147	563	209	402	284	281	356	180	107	153	15	22	28	54	75	47	236	99	147	56	69	58	77	56	68	163.4294235	-2.911640001	1.07E-43	1.37E-41	mitogen-activated protein kinase kinase kinase anp1-like	F:ATP binding; F:protein kinase activity; C:cytoplasm; P:signal transmission via phosphorylation event; F:receptor signaling protein serine/threonine kinase activity; F:nucleotide binding; P:protein amino acid phosphorylation; P:phosphorylation; F:kinase activity; F:protein serine/threonine kinase activity; C:integral to membrane; C:membrane
XM_011005638.1	278	359	350	722	750	1242	1088	1853	978	316	301	250	110	458	265	146	260	296	278	359	350	135	230	326	1199	842	1094	600.9514768	-0.121678071	4.25E-23	1.05E-21	probable protein phosphatase 2c 25	F:metal ion binding; F:hydrolase activity; P:protein amino acid dephosphorylation; F:cation binding; F:catalytic activity; F:protein serine/threonine phosphatase activity; F:phosphoprotein phosphatase activity
XM_011005642.1	35	20	35	281	88	89	64	250	141	16	12	14	5	4	4	2	8	6	35	20	35	9	11	23	68	23	22	57.72229602	-2.452798954	4.05E-26	1.32E-24	calcium-binding protein cml38	F:calcium ion binding
XM_011005649.1	117	193	75	40	169	189	188	103	96	81	222	162	291	321	293	477	570	631	117	193	75	316	124	120	129	256	180	219.7908886	0.258043855	2.72E-05	9.14E-05	protein pmr5-like	P:cell wall organization or biogenesis; F:O-acetyltransferase activity; C:Golgi apparatus; C:integral to membrane; C:membrane
XM_011005659.1	13753	13212	15145	17114	11218	13997	34369	47170	41524	22931	6581	19502	5343	7348	7161	2850	6330	3219	13753	13212	15145	5909	4669	5547	10980	6316	6574	14299.04741	-1.195740587	3.34E-32	1.77E-30	asparagine synthetase	P:asparagine biosynthetic process; F:asparagine synthase (glutamine-hydrolyzing) activity; P:glutamine metabolic process; C:cytosol; F:protein homodimerization activity; P:response to absence of light; F:ligase activity
XM_011005712.1	49	38	76	242	13	41	0	21	13	0	17	3	10	2	6	3	1	1	49	38	76	34	445	111	278	43	155	65.58793758	0.184492187	1.72E-07	7.90E-07	protein radialis-like 3	C:nucleus; F:DNA binding
XM_011005723.1	1453	1327	1583	1412	620	700	397	694	926	836	919	567	229	139	319	260	359	193	1453	1327	1583	503	541	801	554	492	468	691.0848983	-1.219204265	1.21E-16	1.61E-15	protein scarecrow-like	P:regulation of transcription, DNA-dependent; P:transcription, DNA-dependent; F:sequence-specific DNA binding; C:nucleus; F:transcription factor activity
XM_011005766.1	43	28	51	19	23	15	20	9	32	42	46	12	5	6	14	9	9	4	43	28	51	43	36	57	12	13	19	23.20871213	-0.721793151	1.67E-07	7.69E-07	patellin-4-like	C:integral to membrane; P:transport; C:intracellular; F:transporter activity
XM_011005836.1	15	26	19	90	45	76	25	65	36	15	28	35	9	8	16	21	6	15	15	26	19	23	10	17	24	46	40	31.27605331	-1.251932102	1.84E-09	1.11E-08	homeodomain-like superfamily protein isoform 2	P:regulation of transcription, DNA-dependent; P:transcription, DNA-dependent; C:nucleus; F:DNA binding
XM_011005895.1	982	716	690	1893	824	1830	1398	2472	1895	651	572	352	138	90	199	220	278	227	982	716	690	430	280	567	991	553	598	835.6459554	-1.44810645	2.15E-37	1.69E-35	nac domain-containing protein 90-like	P:regulation of transcription, DNA-dependent; P:transcription, DNA-dependent; C:nucleus; F:DNA binding
XM_011005958.1	230	181	261	383	182	376	138	387	440	177	97	109	107	85	106	38	116	45	230	181	261	154	64	118	193	160	247	190.0236023	-0.9991975	4.95E-10	3.21E-09	calcium-binding protein pbp1-like	F:calcium ion binding
XM_011005979.1	18	15	10	25	14	32	18	37	35	12	9	6	1	1	4	0	1	2	18	15	10	16	4	7	17	1	9	12.90039612	-1.793537772	1.10E-10	7.71E-10	myb-related protein myb4	F:DNA binding
XM_011006001.1	3822	2984	4908	19291	8739	12744	12678	16450	20654	6897	7649	4376	2943	2495	4025	3020	3503	2204	3822	2984	4908	3121	3757	4731	5156	2749	3554	7160.79704	-2.217284395	9.69E-45	1.32E-42	ctp synthase-like	F:ATP binding; F:ligase activity; P:pyrimidine nucleotide biosynthetic process; P:glutamine metabolic process; F:nucleotide binding; F:CTP synthase activity; P:de novo CTP biosynthetic process; C:cytosol
XM_011006002.1	2473	1885	3206	10216	4465	7390	8117	9534	12341	4104	4557	2457	1753	1335	2262	1923	2065	1307	2473	1885	3206	1901	2753	3032	3492	1205	1873	4194.007795	-2.152562553	2.35E-31	1.16E-29	ctp synthase-like	F:ATP binding; F:ligase activity; P:pyrimidine nucleotide biosynthetic process; P:glutamine metabolic process; F:nucleotide binding; F:CTP synthase activity; P:de novo CTP biosynthetic process; C:cytosol
XM_011006190.1	614	398	608	3535	1589	1873	1065	1903	1875	954	847	582	247	309	315	283	289	166	614	398	608	554	366	428	513	170	305	889.5049816	-3.243851812	1.54E-42	1.80E-40	inositol transporter 4-like	; F:transporter activity; F:sugar:hydrogen symporter activity; C:integral to membrane; C:membrane; P:carbohydrate transport; P:transport; F:substrate-specific transmembrane transporter activity; P:glucose import; F:transmembrane transporter activity; P:transmembrane transport; P:hexose transmembrane transport; C:integral to plasma membrane; P:proton transport; F:glucose transmembrane transporter …
XM_011006204.1	4406	5012	5064	12742	7650	20990	14210	23913	14350	6594	3735	4000	1904	6670	4518	2469	3120	4043	4406	5012	5064	2754	4691	4886	11872	8469	10638	8210.534431	-0.743279693	4.67E-21	9.49E-20	scarecrow-like protein 13	P:regulation of transcription, DNA-dependent; P:transcription, DNA-dependent; F:sequence-specific DNA binding; C:nucleus; F:transcription factor activity
XM_011006223.1	43	27	21	246	71	113	24	25	39	25	15	16	13	4	3	3	6	8	43	27	21	29	17	20	34	12	24	38.6995769	-3.036858641	7.00E-22	1.54E-20	uncharacterized protein loc105110998 isoform x2	F:metal ion binding; P:cellular transition metal ion homeostasis; C:cytoplasm; F:transition metal ion binding; P:metal ion transport
XM_011006229.1	1	11	9	3	6	19	4	3	2	8	11	13	33	40	21	35	33	44	1	11	9	9	10	3	20	16	17	15.01228346	0.625490893	1.70E-08	9.05E-08	pollen-specific leucine-rich repeat extensin-like protein 2	F:metal ion binding; P:metal ion transport; P:cellular transition metal ion homeostasis; C:cytoplasm; F:transition metal ion binding
XM_011006248.1	709	678	782	1373	988	1102	432	1086	997	653	628	393	373	289	402	432	377	308	709	678	782	782	680	1056	650	587	630	701.8263599	-1.23943275	8.32E-15	9.25E-14	mlo-like protein 1	P:response to biotic stimulus; P:defense response; C:integral to membrane; C:membrane; F:calmodulin binding; C:plasma membrane
XM_011006267.1	208	187	206	610	281	515	384	536	417	248	142	172	71	154	147	84	55	111	208	187	206	220	226	264	447	282	296	270.9209205	-0.817976848	1.31E-21	2.81E-20	probably inactive leucine-rich repeat receptor-like protein kinase at5g48380 isoform x2	F:ATP binding; F:protein kinase activity; C:integral to membrane; C:membrane; P:protein amino acid phosphorylation; F:nucleotide binding
XM_011006271.1	3074	1790	1607	2732	2277	2285	2907	2236	3902	1720	1496	1235	775	681	797	972	1051	920	3074	1790	1607	3793	1010	1195	833	773	763	1754.477892	-1.965643624	5.32E-14	5.44E-13	nadp-dependent alkenal double bond reductase p1-like	P:oxidation reduction; F:oxidoreductase activity; F:zinc ion binding; F:2-alkenal reductase activity
XM_011006299.1	8	12	9	1	1	0	2	3	2	3	1	3	2	9	8	8	4	7	8	12	9	5	7	12	6	5	5	4.971331759	2.654465453	0.001211673	0.003055105	hth-type transcriptional regulator protein ptxe	-
XM_011006300.1	3	18	13	4	42	34	23	10	7	10	37	14	68	49	82	88	51	79	3	18	13	74	59	35	25	57	56	37.9704134	0.524085151	0.000244866	0.000703203	sts14 protein	-
XM_011006314.1	432	544	282	5094	1671	2755	941	1356	1289	683	379	517	249	406	347	345	472	580	432	544	282	242	339	280	450	497	493	949.4040319	-3.080908193	2.41E-44	3.25E-42	early-responsive to dehydration 7 family protein	-
XM_011006391.1	80	95	166	45	90	131	112	152	142	235	201	297	398	567	412	432	506	321	80	95	166	175	92	75	298	311	405	230.0233938	1.629238977	1.15E-16	1.53E-15	probable udp-n-acetylglucosamine--peptide n-acetylglucosaminyltransferase spindly	F:transferase activity; P:metabolic process; P:cytokinin mediated signaling pathway; C:cytoplasm; ; P:negative regulation of gibberellic acid mediated signaling pathway; C:cytosol; C:nucleus; F:transferase activity, transferring glycosyl groups
XM_011006404.1	17	9	26	22	13	4	6	8	7	12	4	5	1	1	4	1	0	1	17	9	26	9	14	10	21	14	12	9.360134206	-0.123240992	4.21E-07	1.84E-06	beta- insoluble isoenzyme 1-like	F:hydrolase activity, hydrolyzing O-glycosyl compounds; F:hydrolase activity; P:metabolic process; P:carbohydrate metabolic process; F:hydrolase activity, acting on glycosyl bonds; F:beta-fructofuranosidase activity; F:sucrose alpha-glucosidase activity
XM_011006407.1	348	211	278	154	83	74	28	94	66	63	25	34	11	18	25	39	26	21	348	211	278	153	166	269	121	115	93	106.3494217	-0.278548715	5.32E-21	1.08E-19	1-aminocyclopropane-1-carboxylate synthase 7-like	P:biosynthetic process; F:catalytic activity; F:pyridoxal phosphate binding; F:1-aminocyclopropane-1-carboxylate synthase activity; P:1-aminocyclopropane-1-carboxylate biosynthetic process; F:lyase activity; F:identical protein binding
XM_011006412.1	54	33	64	58	38	31	54	18	52	31	17	17	16	6	9	6	15	9	54	33	64	59	22	37	17	29	26	30.82223484	-1.15509127	1.14E-06	4.69E-06	transcription factor bhlh041	F:protein dimerization activity; F:DNA binding; C:integral to membrane; C:membrane
XM_011006423.1	624	301	394	346	261	345	153	323	344	323	232	162	288	102	227	82	30	0	624	301	394	489	719	642	298	260	216	298.3337522	-0.63276885	5.73E-05	0.000182509	probable glycosyltransferase at5g03795	C:integral to membrane; C:membrane
XM_011006458.1	1994	1304	1578	7565	2333	4404	545	2490	1525	622	1068	476	409	696	738	434	379	346	1994	1304	1578	359	532	523	1868	488	1107	1525.59098	-2.475150718	5.87E-23	1.43E-21	omega-3 fatty acid chloroplastic-like	P:lipid metabolic process; P:oxidation reduction; F:oxidoreductase activity, acting on paired donors, with oxidation of a pair of donors resulting in the reduction of molecular oxygen to two molecules of water; C:integral to membrane; C:membrane; F:delta12-fatty acid dehydrogenase activity; F:oxidoreductase activity
XM_011006460.1	40	19	19	97	60	128	63	99	108	39	27	36	9	51	26	13	0	0	40	19	19	51	19	38	43	54	18	46.26500473	-1.592058839	6.25E-07	2.67E-06	trihelix transcription factor gt-3b-like	P:regulation of transcription, DNA-dependent; P:transcription, DNA-dependent; F:sequence-specific DNA binding; C:nucleus; F:transcription factor activity; F:DNA binding
XM_011006528.1	63	45	83	49	29	25	20	21	22	30	26	23	17	25	22	19	18	21	63	45	83	25	32	36	30	17	24	30.25015588	-0.911266896	1.79E-08	9.47E-08	vq motif-containing protein 17	-
XM_011006555.1	1836	1012	1245	2242	2532	2509	2409	1461	1975	1060	571	671	303	548	520	375	887	364	1836	1012	1245	2117	1185	1245	613	431	573	1248.815894	-2.522129069	5.08E-27	1.81E-25	probable lrr receptor-like serine threonine-protein kinase at4g08850	F:kinase activity; P:oxidation reduction; F:oxidoreductase activity; P:phosphorylation; F:2-alkenal reductase activity
XM_011006560.1	175	126	277	518	150	183	131	367	301	191	84	86	79	89	81	54	80	29	175	126	277	100	125	131	152	79	110	161.7339661	-1.733962871	2.00E-08	1.05E-07	probable protein phosphatase 2c 74	P:protein amino acid dephosphorylation; F:catalytic activity; F:protein serine/threonine phosphatase activity; F:hydrolase activity; C:integral to membrane; C:membrane; F:phosphoprotein phosphatase activity; F:ATP binding; F:ligase activity; C:cytoplasm; F:aminoacyl-tRNA ligase activity; F:histidine-tRNA ligase activity; P:tRNA aminoacylation for protein translation; P:histidyl-tRNA aminoacylation
XM_011006625.1	3806	2863	4319	4280	4158	4864	4903	4598	6065	1988	2813	2843	953	761	1257	1510	2488	1583	3806	2863	4319	2727	2794	2537	1565	2056	2197	3012.80249	-1.510013651	5.05E-46	7.53E-44	protein early responsive to dehydration 15-like	-
XM_011006700.1	193	160	120	161	130	181	97	125	195	78	68	64	27	22	38	52	73	55	193	160	120	78	121	130	174	137	139	111.7088198	-0.407366776	2.03E-25	6.11E-24	calmodulin-binding family protein	C:plasma membrane
XM_011006701.1	146	99	137	373	88	187	152	45	70	54	12	23	9	41	35	8	6	6	146	99	137	1304	340	515	70	47	102	160.3893477	-1.963408174	2.26E-24	6.23E-23	basic 7s globulin-like	P:proteolysis; P:protein catabolic process; F:aspartic-type endopeptidase activity
XM_011006718.1	1171	1897	1199	855	1504	1635	1088	874	845	1502	2345	1961	3723	5277	5372	3271	3344	4050	1171	1897	1199	1855	2174	1708	3794	2979	3531	2322.055616	1.043047822	5.92E-34	3.63E-32	125 kda kinesin-related protein	F:ATP binding; P:metabolic process; F:nucleotide binding; F:microtubule motor activity; F:microtubule binding; P:microtubule-based movement; C:microtubule; C:kinesin complex; F:plus-end-directed microtubule motor activity; F:hydrolase activity
XM_011006867.1	46	16	30	172	70	101	34	46	66	23	4	7	0	3	2	1	2	0	46	16	30	14	10	24	19	13	12	33.24294961	-3.335239441	4.63E-26	1.50E-24	uncharacterized protein tcm_040942	-
XM_011006869.1	19	19	17	115	19	51	12	37	19	4	9	0	3	0	8	1	3	6	19	19	17	3	22	8	41	17	18	20.45998165	-1.697989485	2.35E-07	1.06E-06	ethylene-responsive transcription factor erf022-like	P:regulation of transcription, DNA-dependent; P:transcription, DNA-dependent; C:nucleus; F:transcription factor activity; F:DNA binding
XM_011006870.1	15	20	12	229	135	217	113	224	215	50	61	37	11	70	31	15	16	9	15	20	12	9	23	15	110	30	50	76.83919791	-2.010231863	1.07E-27	4.02E-26	ethylene-responsive transcription factor erf021-like	P:regulation of transcription, DNA-dependent; P:transcription, DNA-dependent; C:nucleus; F:transcription factor activity; F:DNA binding
XM_011006945.1	1266	872	757	1795	908	1435	379	391	443	582	567	477	340	336	400	315	511	436	1266	872	757	1037	673	340	599	237	472	667.3323592	-2.055985435	7.87E-16	9.62E-15	argos-like protein	C:integral to membrane; C:membrane
XM_011006966.1	28	23	41	81	110	161	59	86	125	308	300	160	231	310	409	188	140	122	28	23	41	70	64	90	195	37	69	134.7384805	-0.609493965	2.27E-12	1.94E-11	polygalacturonase precursor family protein	P:cell wall organization; F:hydrolase activity; P:metabolic process; P:carbohydrate metabolic process; F:hydrolase activity, acting on glycosyl bonds; C:extracellular region; F:polygalacturonase activity; F:galacturan 1,4-alpha-galacturonidase activity
XM_011007127.1	87	82	117	346	165	302	386	519	547	136	111	105	16	67	61	32	52	39	87	82	117	42	63	57	100	73	70	159.52437	-2.093823966	3.27E-51	7.39E-49	serine threonine-protein kinase-like protein ccr4	F:ATP binding; F:protein kinase activity; C:integral to membrane; C:membrane; P:protein amino acid phosphorylation; F:protein serine/threonine kinase activity; P:phosphorylation; F:nucleotide binding; F:kinase activity
XM_011007128.1	1944	1496	1829	8400	4092	4057	2626	4263	4718	2013	1206	1255	936	966	1042	815	972	614	1944	1496	1829	2024	954	863	1084	594	790	2223.286743	-3.14352021	4.07E-36	2.90E-34	12-oxophytodienoate reductase 11	P:oxidation reduction; F:oxidoreductase activity; F:NADPH dehydrogenase activity; F:catalytic activity; F:FMN binding; C:intracellular
XM_011007143.1	633	521	940	776	366	283	535	1058	1038	749	355	288	145	251	234	136	120	95	633	521	940	468	549	476	497	216	286	468.4943214	-0.931118361	2.83E-13	2.67E-12	chain a family protein	F:chitinase activity; F:hydrolase activity; F:chitin binding; P:carbohydrate metabolic process; C:extracellular region; F:hydrolase activity, hydrolyzing O-glycosyl compounds; P:metabolic process; P:chitin catabolic process; F:hydrolase activity, acting on glycosyl bonds; F:lysozyme activity; C:vacuole; P:polysaccharide catabolic process; F:catalytic activity; P:defense response to fungus
XM_011007156.1	50	49	63	2119	480	827	182	750	564	334	83	126	13	35	59	28	41	33	50	49	63	22	32	67	81	33	41	291.9522782	-4.888637796	9.21E-33	5.12E-31	g-type lectin s-receptor-like serine threonine-protein kinase at5g24080	F:transferase activity; C:integral to membrane; P:phosphorylation; F:protein serine/threonine kinase activity; C:membrane; F:protein kinase activity; P:protein amino acid phosphorylation; F:nucleotide binding; F:ATP binding; F:kinase activity; P:recognition of pollen; C:plasma membrane; F:carbohydrate binding
XM_011007157.1	19	20	29	2230	389	868	135	404	360	221	65	41	42	42	10	0	0	0	19	20	29	8	11	16	123	0	85	248.6514688	-4.56270938	3.22E-22	7.28E-21	g-type lectin s-receptor-like serine threonine-protein kinase at5g24080	F:transferase activity; C:integral to membrane; P:phosphorylation; F:protein serine/threonine kinase activity; C:membrane; F:protein kinase activity; P:protein amino acid phosphorylation; F:nucleotide binding; F:ATP binding; F:kinase activity; P:recognition of pollen; C:plasma membrane; F:carbohydrate binding
XM_011007158.1	79	40	77	103	36	35	19	47	66	38	37	19	14	12	21	16	18	16	79	40	77	47	49	63	35	42	36	41.29203119	-0.988020327	4.44E-06	1.68E-05	phospholipase a1-iigamma-like	P:lipid metabolic process; F:hydrolase activity
XM_011007161.1	27	30	21	78	34	90	7	23	14	18	10	5	7	21	17	4	2	6	27	30	21	15	10	16	15	9	18	21.91454027	-2.618525556	2.49E-14	2.64E-13	NA	NA
XM_011007178.1	169	142	230	344	201	209	103	205	177	212	155	136	42	69	66	74	51	39	169	142	230	68	123	113	147	63	113	139.3684788	-1.621695932	3.21E-15	3.71E-14	u-box domain-containing protein 7	C:cytoplasm; C:nucleus; F:ligase activity; P:metabolic process
XM_011007284.1	2489	2200	2531	4899	3127	3783	3005	5485	5426	2738	1865	1952	1337	1770	1964	1220	1266	1039	2489	2200	2531	2320	2732	2702	3074	1848	2865	2724.467813	-0.976524133	1.28E-29	5.54E-28	extradiol ring-cleavage dioxygenase-like	F:metal ion binding; P:cellular aromatic compound metabolic process; P:oxidation reduction; F:oxidoreductase activity; F:oxidoreductase activity, acting on single donors with incorporation of molecular oxygen; F:zinc ion binding; F:ferrous iron binding; F:dioxygenase activity
XM_011007303.1	5079	4511	4455	7232	4099	9477	5022	6701	5401	3115	2446	1992	955	2859	1681	1284	1982	2215	5079	4511	4455	3580	3559	3470	5637	4851	5149	4156.959182	-0.737171481	4.68E-20	8.68E-19	leucine-rich repeat receptor-like serine threonine tyrosine-protein kinase sobir1	F:kinase activity; F:ATP binding; F:protein kinase activity; P:phosphorylation; C:integral to membrane; C:membrane; P:protein amino acid phosphorylation; F:transferase activity; F:calmodulin-dependent protein kinase activity; F:protein serine/threonine kinase activity; P:peptidyl-tyrosine phosphorylation; F:protein tyrosine kinase activity; P:positive regulation of defense response; C:plasma memb…
XM_011007309.1	808	618	900	2220	719	890	348	1162	1143	317	195	161	84	84	65	65	122	53	808	618	900	329	344	449	624	247	300	550.0298045	-2.131655233	1.58E-26	5.34E-25	probable galactinol--sucrose galactosyltransferase 2 isoform x1	P:metabolic process; F:catalytic activity; F:hydrolase activity; F:transferase activity; F:transferase activity, transferring glycosyl groups; F:galactinol-raffinose galactosyltransferase activity
XM_011007324.1	7586	6297	7091	9288	5195	10509	7162	15221	9970	5402	2668	2296	1185	2733	2530	1201	1661	1396	7586	6297	7091	3841	5688	7509	10830	5974	7844	6062.988812	-0.378250346	4.31E-22	9.64E-21	l-ascorbate oxidase	F:metal ion binding; P:oxidation reduction; F:oxidoreductase activity; F:copper ion binding; F:oxidoreductase activity, oxidizing metal ions; C:extracellular region; C:integral to membrane; C:membrane; F:L-ascorbate oxidase activity
XM_011007344.1	83	68	124	47	4	11	1	9	5	14	4	2	8	2	3	2	1	0	83	68	124	14	32	30	46	19	43	23.87903354	0.35596382	6.49E-11	4.67E-10	probable e3 ubiquitin-protein ligase rha2b	F:metal ion binding; P:DNA repair; C:integral to membrane; C:membrane; F:zinc ion binding; ; P:protein ubiquitination during ubiquitin-dependent protein catabolic process; P:proteasomal ubiquitin-dependent protein catabolic process; P:positive regulation of abscisic acid mediated signaling pathway; P:protein polyubiquitination; C:plasma membrane; P:protein ubiquitination
XM_011007353.1	2768	2466	3036	5327	3027	4972	4277	5756	4620	2820	2257	2000	1000	2093	2000	1442	1614	1570	2768	2466	3036	2090	2991	3224	5591	2927	4190	3152.895746	-0.440262381	2.96E-22	6.73E-21	extra-large guanine nucleotide-binding protein 1-like	F:guanyl nucleotide binding; F:G-protein beta/gamma-subunit binding; F:nucleotide binding; F:GTP binding; P:signal transduction; F:signal transducer activity; P:metabolic process; F:GTPase activity; P:G-protein coupled receptor protein signaling pathway; C:nucleus; P:defense response to bacterium
XM_011007404.1	278	427	338	78	339	223	235	156	216	299	529	375	910	1218	1295	831	747	843	278	427	338	605	453	382	968	725	646	522.2084166	1.549308715	1.16E-15	1.39E-14	serine threonine-protein kinase nek2-like isoform x1	F:kinase activity; F:ATP binding; F:protein kinase activity; P:phosphorylation; F:nucleotide binding; P:protein amino acid phosphorylation; F:protein serine/threonine kinase activity; F:transferase activity; P:MAPKKK cascade; F:MAP kinase kinase kinase activity; P:activation of MAPKK activity; C:intracellular
XM_011007499.1	264	589	376	76	315	496	400	230	256	565	860	817	929	1753	1177	1059	1265	1515	264	589	376	561	433	415	943	973	899	688.0482108	1.396316127	9.44E-09	5.19E-08	probable inactive receptor kinase at5g67200	F:kinase activity; F:ATP binding; F:protein kinase activity; P:phosphorylation; C:integral to membrane; P:protein amino acid phosphorylation; C:membrane
XM_011007510.1	532	501	633	1143	429	614	421	644	775	597	343	434	153	162	203	173	193	134	532	501	633	346	426	433	277	249	251	434.6155331	-1.857943835	2.09E-21	4.41E-20	upf0481 protein at3g47200	C:integral to membrane; C:membrane
XM_011007526.1	0	27	38	133	80	46	13	158	63	11	11	24	0	31	31	0	0	0	0	27	38	20	22	10	21	79	30	38.43054576	-1.280246695	1.59E-05	5.53E-05	uncharacterized protein isoform 1	-
XM_011007537.1	663	1333	809	637	1014	1465	1283	814	709	1324	1259	1995	3440	3924	3568	3819	5940	6415	663	1333	809	1973	1802	747	1984	1754	2253	2070.432808	0.632415354	8.91E-20	1.61E-18	cold-regulated 413 inner membrane protein chloroplastic-like	C:integral to membrane; C:membrane
XM_011007610.1	3955	3034	4385	3636	1956	2400	2092	2482	2443	1990	1530	1254	672	744	1069	541	560	421	3955	3034	4385	2157	2509	2678	2101	1059	1570	2006.180553	-1.146675099	3.46E-43	4.22E-41	probable polyamine oxidase 4	P:oxidation reduction; F:oxidoreductase activity
XM_011007660.1	3840	1960	2512	5680	3098	2749	2645	4426	4429	1558	1403	1092	721	520	809	606	894	390	3840	1960	2512	2417	1298	1761	1678	1038	1436	2154.557551	-1.865731301	7.86E-27	2.74E-25	abc transporter b family member 4-like	F:ATPase activity, coupled to transmembrane movement of substances; C:integral to membrane; C:membrane; P:transport; F:nucleotide binding; F:ATP binding; F:ATPase activity; P:transmembrane transport; P:metabolic process; P:xenobiotic transport; F:hydrolase activity; F:xenobiotic-transporting ATPase activity; F:phosphate transmembrane-transporting ATPase activity; P:phosphate transmembrane transpo…
XM_011007661.1	110	20	33	78	142	98	65	181	170	88	75	54	62	18	11	9	0	26	110	20	33	60	64	29	76	39	49	67.6209521	-1.318193253	0.001186546	0.002996829	abc transporter b family member 4-like	F:ATPase activity, coupled to transmembrane movement of substances; C:integral to membrane; C:membrane; P:transport; F:nucleotide binding; F:ATP binding; F:ATPase activity; P:transmembrane transport; P:metabolic process; P:xenobiotic transport; F:hydrolase activity; F:xenobiotic-transporting ATPase activity; F:phosphate transmembrane-transporting ATPase activity; P:phosphate transmembrane transpo…
XM_011007690.1	248	253	344	293	339	462	607	698	544	261	346	234	118	249	185	120	158	207	248	253	344	195	269	243	569	347	453	327.9145949	-0.018271059	8.76E-26	2.75E-24	NA	NA
XM_011007706.1	229	156	301	737	576	411	587	593	680	461	368	283	170	219	268	104	107	77	229	156	301	1097	509	702	265	163	228	394.3430999	-1.778407942	4.10E-33	2.35E-31	NA	NA
XM_011007736.1	678	569	604	149	971	200	337	157	161	269	277	177	207	246	458	290	124	170	678	569	604	1324	965	2021	202	279	229	456.5454915	-1.209334184	2.24E-09	1.33E-08	NA	NA
XM_011007743.1	3327	3471	4225	3890	2405	3073	2799	3950	4664	2212	3132	2620	804	812	946	1048	1409	802	3327	3471	4225	2213	2828	2301	1793	1626	1761	2471.596897	-1.203547345	1.79E-48	3.25E-46	NA	NA
XM_011007759.1	1613	1259	1453	8339	2908	4304	1082	2571	2509	896	708	509	159	217	142	202	408	136	1613	1259	1453	600	874	591	1100	391	459	1542.398078	-3.412542476	1.17E-43	1.48E-41	NA	NA
XM_011007760.1	393	351	337	2044	797	2780	1550	5006	2782	412	157	142	20	428	207	56	134	169	393	351	337	137	280	451	1431	818	892	985.9810253	-1.181707892	2.78E-17	3.92E-16	NA	NA
XM_011007764.1	84	18	58	38	81	16	17	4	7	17	5	1	9	7	15	2	0	0	84	18	58	66	24	9	5	3	8	21.40394327	-3.468638409	3.09E-08	1.58E-07	peroxidase 60	F:heme binding; C:plant-type cell wall; P:response to oxidative stress; P:plant-type cell wall organization; P:oxidation reduction; F:oxidoreductase activity; C:extracellular region; P:hydrogen peroxide catabolic process; F:peroxidase activity; F:metal ion binding;
XM_011007788.1	1139	1324	1100	2664	1910	3173	1699	1597	1373	1558	1248	1137	554	530	786	671	584	521	1139	1324	1100	761	976	1300	1138	1153	1400	1303.970472	-1.397219264	5.69E-39	5.02E-37	wound-induced protein 1- partial	-
XM_011007859.1	776	703	855	425	999	528	720	868	1106	3394	3788	2837	2890	2197	3685	2502	1565	1470	776	703	855	1652	2465	3273	1518	1495	2178	1734.175749	1.071074304	7.79E-15	8.69E-14	#NAME?	F:phosphoglycerate mutase activity; F:intramolecular transferase activity, phosphotransferases; P:regulation of pentose-phosphate shunt; F:2,3-bisphosphoglycerate-dependent phosphoglycerate mutase activity; P:glycolysis; F:catalytic activity; P:gluconeogenesis; P:metabolic process; C:cytosol; F:isomerase activity; C:integral to membrane; C:membrane
XM_011007915.1	13	4	0	38	30	40	27	35	22	9	4	9	3	1	2	2	2	6	13	4	0	1	4	1	3	1	6	12.17587643	-3.804355567	6.43E-13	5.84E-12	uncharacterized protein loc103704570	-
XM_011007934.1	46	93	39	810	140	384	164	293	198	113	53	87	40	50	48	29	27	41	46	93	39	37	92	35	103	73	170	144.6920515	-2.348696225	1.39E-19	2.46E-18	serine threonine-protein phosphatase pp1-like	F:metal ion binding; F:hydrolase activity; P:metabolic process; P:protein amino acid dephosphorylation; F:phosphoprotein phosphatase activity
XM_011007936.1	262	366	268	99	217	312	288	281	190	392	493	381	760	1102	1005	827	816	1045	262	366	268	656	644	525	878	611	895	532.6461554	1.606793448	1.75E-22	4.07E-21	mediator of rna polymerase ii transcription subunit 33a-like	-
XM_011007941.1	18	14	16	195	40	58	35	90	51	22	8	4	5	15	13	2	4	2	18	14	16	22	21	33	22	10	18	33.18388	-2.977218644	4.63E-16	5.78E-15	probable calcium-binding protein cml43	F:calcium ion binding
XM_011007978.1	26	9	31	19	62	6	10	4	5	10	10	1	2	2	12	2	4	2	26	9	31	49	13	12	0	0	5	12.72406303	-4.524311991	0.000135163	0.000404324	probable receptor-like protein kinase at5g61350	F:transferase activity; F:ATP-dependent peptidase activity; C:integral to membrane; P:phosphorylation; C:membrane; P:peptidyl-tyrosine phosphorylation; F:protein kinase activity; P:protein amino acid phosphorylation; F:zinc ion binding; F:non-membrane spanning protein tyrosine kinase activity; F:ATP binding; F:kinase activity; P:proteolysis; F:metal ion binding; F:protein serine/threonine kinase …
XM_011007979.1	157	154	211	374	213	173	152	277	291	185	135	111	57	66	75	69	79	47	157	154	211	135	140	168	174	104	118	157.9853291	-1.329957941	6.03E-17	8.25E-16	probable lrr receptor-like serine threonine-protein kinase at1g74360	F:transferase activity; C:integral to membrane; P:phosphorylation; F:protein serine/threonine kinase activity; C:membrane; F:protein kinase activity; P:protein amino acid phosphorylation; F:nucleotide binding; F:ATP binding; F:kinase activity; F:phosphoprotein phosphatase activity; F:hydrolase activity; P:protein amino acid dephosphorylation
XM_011008044.1	222	474	360	201	331	363	306	278	213	264	383	504	820	838	877	1362	1948	1906	222	474	360	860	450	319	596	880	948	641.9037406	1.14062785	2.12E-19	3.66E-18	cct motif family protein	-
XM_011008128.1	19	24	27	73	44	50	13	16	9	9	13	8	6	17	11	11	1	5	19	24	27	4	15	21	24	19	13	19.95911387	-1.930124267	1.49E-10	1.02E-09	NA	NA
XM_011008188.1	936	873	1134	5078	2665	4499	2084	5954	4174	375	358	311	8	532	450	170	370	406	936	873	1134	162	681	868	2099	1321	1286	1675.115261	-1.738618871	2.22E-13	2.12E-12	ethylene-responsive transcription factor erf109-like	P:regulation of transcription, DNA-dependent; P:transcription, DNA-dependent; C:nucleus; F:transcription factor activity; F:DNA binding
XM_011008200.1	22	27	23	16	19	6	21	15	26	83	43	52	51	89	80	92	56	50	22	27	23	103	108	163	83	49	104	54.62862319	2.141290089	2.11E-14	2.26E-13	serine threonine-protein kinase	F:ATP binding; F:protein kinase activity; F:nucleotide binding; P:protein amino acid phosphorylation; F:protein serine/threonine kinase activity; C:plasma membrane; F:kinase activity; P:phosphorylation
XM_011008243.1	4037	2850	3850	11166	5756	8280	5032	7383	7170	4460	4201	3564	2232	2871	3207	2201	2430	1822	4037	2850	3850	2161	2439	2302	3464	2328	3127	4272.11323	-1.868741111	5.72E-48	9.88E-46	uncharacterized protein loc105112517	C:plasmodesma
XM_011008262.1	807	528	237	8551	3298	5805	270	3031	1614	127	322	146	114	72	105	50	86	85	807	528	237	314	352	132	1011	153	421	1321.393362	-3.919130772	3.05E-33	1.76E-31	leucoanthocyanidin dioxygenase	F:metal ion binding; P:oxidation reduction; F:oxidoreductase activity; F:dioxygenase activity; F:iron ion binding; F:leucocyanidin oxygenase activity
XM_011008294.1	986	548	623	1423	593	552	383	707	791	370	288	206	121	84	122	82	183	70	986	548	623	452	298	423	523	259	276	455.1741251	-1.68848997	1.02E-18	1.64E-17	NA	NA
XM_011008391.1	6625	5721	6800	12628	7175	12569	7336	12319	10025	3821	2668	2688	393	2680	1872	1397	2184	2291	6625	5721	6800	1760	4227	4330	11276	5735	7173	5908.022671	-0.788955988	1.04E-16	1.39E-15	NA	NA
XM_011008410.1	3611	3140	3576	6459	3516	5947	3279	6307	4697	1870	1190	1171	182	1350	1098	668	1033	1080	3611	3140	3576	1030	2494	2298	6190	2991	4087	3004.735091	-0.638742251	6.67E-15	7.50E-14	NA	NA
XM_011008416.1	24	0	14	29	38	23	32	19	41	32	85	56	68	105	107	76	98	75	24	0	14	81	45	29	76	78	89	52.8605043	1.089669709	6.74E-05	0.000212528	uncharacterized protein loc105112646	-
XM_011008511.1	2593	2017	2549	4182	2076	2518	1325	2337	2782	1920	1663	1352	943	923	1139	1026	1073	719	2593	2017	2549	1574	1702	1860	1233	1008	1194	1788.974286	-1.721272287	9.02E-20	1.63E-18	bidirectional sugar transporter sweet2	P:carbohydrate transport; P:carbohydrate transmembrane transport; C:integral to membrane; C:membrane; F:sugar transmembrane transporter activity; P:transport
XM_011008594.1	9911	7469	8301	43205	14647	29061	12954	19389	26685	4539	3586	2814	517	462	746	739	1467	498	9911	7469	8301	3514	3464	3963	3137	2352	2014	9504.778894	-3.895377938	2.12E-87	4.01E-84	stem-specific protein tsjt1-like	P:asparagine biosynthetic process; P:glutamine metabolic process; C:cytosol; F:protein homodimerization activity; F:asparagine synthase (glutamine-hydrolyzing) activity
XM_011008617.1	281	224	344	203	111	139	132	245	382	230	198	131	85	53	132	81	109	43	281	224	344	152	258	298	227	133	150	180.8518985	-0.204758095	1.41E-06	5.73E-06	mitochondrial pyruvate carrier 1-like isoform x1	C:integral to membrane; C:membrane; P:mitochondrial pyruvate transport; C:mitochondrial inner membrane
XM_011008621.1	1029	708	800	2461	984	1490	1084	2204	2061	994	459	546	209	297	266	252	297	185	1029	708	800	561	689	944	1019	499	683	911.1263115	-1.559735508	1.61E-24	4.50E-23	NA	NA
XM_011008629.1	114	116	126	509	183	194	180	470	392	229	102	75	17	32	39	34	48	39	114	116	126	99	107	128	209	78	79	159.4465714	-1.699175763	2.50E-17	3.54E-16	NA	NA
XM_011008652.1	1015	1019	1264	3074	1214	1625	836	1212	1403	1214	1022	942	451	451	572	541	473	426	1015	1019	1264	998	1162	1372	924	624	810	1059.867283	-1.711135662	8.71E-22	1.89E-20	NA	NA
XM_011008704.1	293	226	271	264	185	318	267	322	278	179	180	150	109	124	138	112	114	94	293	226	271	303	223	242	261	202	262	215.7313777	-0.421279001	1.21E-30	5.60E-29	disease resistance protein rpm1-like	P:defense response; F:ADP binding; F:hydrolase activity; P:metabolic process; P:protein amino acid dephosphorylation; F:phosphoprotein phosphatase activity
XM_011008752.1	515	485	639	648	208	269	124	207	232	236	136	125	113	249	182	87	88	80	515	485	639	260	469	299	470	167	334	277.7940594	-0.641034627	2.04E-10	1.38E-09	gpi-anchored protein lorelei-like	C:integral to membrane; C:membrane
XM_011008812.1	13482	8079	9016	33076	12988	14918	6363	11573	12760	7663	5073	4580	2840	2530	3313	2691	2686	2296	13482	8079	9016	6920	5446	7781	4970	4135	3955	8422.180359	-2.598791715	2.37E-31	1.17E-29	uncharacterized protein tcm_033363	-
XM_011008813.1	2768	2160	2427	14814	7469	9860	2653	4125	2739	1858	2752	1999	1199	1467	1574	1139	1560	1247	2768	2160	2427	1885	1509	1236	2124	1220	1946	3324.048261	-2.98832978	3.27E-76	3.49E-73	abc transporter b family member 8	F:ATPase activity, coupled to transmembrane movement of substances; C:integral to membrane; C:membrane; P:transport; F:nucleotide binding; F:ATP binding; F:ATPase activity; P:transmembrane transport; P:metabolic process; P:xenobiotic transport; F:hydrolase activity; F:xenobiotic-transporting ATPase activity; P:drug transmembrane transport
XM_011008892.1	309	222	246	464	238	352	227	354	369	247	220	164	79	61	88	103	93	54	309	222	246	148	134	178	177	128	190	209.264831	-1.456616442	9.66E-26	3.02E-24	ribonuclease 3-like protein 3	F:RNA binding; ; ; F:ribonuclease III activity; P:RNA processing; F:hydrolase activity
XM_011008940.1	31	33	59	89	50	216	86	142	119	92	94	61	16	46	35	48	27	36	31	33	59	25	62	40	88	45	73	68.47770476	-1.108776771	2.69E-08	1.38E-07	uncharacterized protein loc105112985	P:lipid metabolic process; F:hydrolase activity; P:lipid catabolic process; C:plasma membrane
XM_011008978.1	23	40	36	15	30	33	40	12	13	39	76	40	96	109	130	132	133	174	23	40	36	112	53	49	56	87	80	64.73854561	1.224170106	6.16E-11	4.45E-10	ring-h2 finger protein atl43	F:metal ion binding; P:proteasomal ubiquitin-dependent protein catabolic process; C:integral to membrane; C:membrane; ; F:zinc ion binding; P:protein ubiquitination
XM_011009011.1	809	651	576	1620	868	1623	1238	1138	942	696	536	418	231	507	359	335	304	529	809	651	576	222	571	475	703	653	657	725.6176557	-1.364207009	1.95E-15	2.30E-14	ankyrin repeat-containing protein at5g02620	C:integral to membrane; C:membrane; C:endoplasmic reticulum; C:plasma membrane
XM_011009050.1	1971	1231	1460	2147	1106	1224	1068	2828	2405	1133	824	665	493	447	486	470	500	345	1971	1231	1460	1076	843	983	974	709	723	1131.424745	-1.268592007	2.43E-19	4.16E-18	cytochrome p450 705a5-like	F:oxidoreductase activity, acting on paired donors, with incorporation or reduction of molecular oxygen, NADH or NADPH as one donor, and incorporation of one atom of oxygen; F:heme binding; F:iron ion binding; C:integral to membrane; C:membrane; F:oxidoreductase activity, acting on paired donors, with incorporation or reduction of molecular oxygen; P:oxidation reduction; ; F:oxidoreductase activi…
XM_011009063.1	14477	9202	11016	16755	10911	22112	14515	22561	16203	8252	7097	5263	2869	3376	4271	3931	4821	3898	14477	9202	11016	7943	8974	9573	13323	8212	11352	10408.01007	-0.944519549	3.93E-44	5.22E-42	mitogen-activated protein kinase 3	F:transferase activity; P:phosphorylation; F:protein serine/threonine kinase activity; F:protein kinase activity; P:protein amino acid phosphorylation; F:nucleotide binding; P:MAPKKK cascade; F:ATP binding; F:kinase activity; F:MAP kinase activity; C:intracellular; P:camalexin biosynthetic process; P:inflorescence development; P:response to osmotic stress; P:response to UV-B; P:priming of cellula…
XM_011009126.1	10433	7198	10212	14902	8374	8901	5990	6195	8098	6531	8167	4941	3809	3274	5434	5023	3307	2810	10433	7198	10212	9074	10267	11534	5063	5128	5505	7204.646596	-1.391553626	1.41E-16	1.86E-15	major facilitator superfamily protein isoform 1	C:integral to membrane; C:membrane
XM_011009148.1	147	168	161	131	166	237	175	123	93	237	391	338	382	442	549	541	762	797	147	168	161	419	286	242	562	273	467	325.4519055	0.934778722	2.79E-22	6.35E-21	glucose-1-phosphate adenylyltransferase large chloroplastic amyloplastic-like	F:transferase activity; P:biosynthetic process; F:glucose-1-phosphate adenylyltransferase activity; F:nucleotide binding; P:glycogen biosynthetic process; F:ATP binding; F:nucleotidyltransferase activity; P:starch biosynthetic process; C:chloroplast; C:plastid
XM_011009152.1	399	217	247	828	281	458	180	370	266	157	173	159	143	128	159	72	89	73	399	217	247	201	292	199	231	159	281	251.0607428	-1.611373097	1.90E-16	2.47E-15	NA	NA
XM_011009187.1	808	673	634	583	617	950	784	1163	825	441	372	356	116	257	242	179	256	276	808	673	634	502	700	714	611	700	622	572.2647505	-0.45494363	8.06E-27	2.80E-25	ethylene-responsive transcription factor erf039-like	P:regulation of transcription, DNA-dependent; P:transcription, DNA-dependent; C:nucleus; F:transcription factor activity; F:DNA binding
XM_011009258.1	400	474	316	133	566	357	160	135	191	312	767	819	761	1547	1114	1273	970	1141	400	474	316	260	287	197	406	462	485	544.758355	0.052101685	4.84E-14	4.97E-13	probable pectinesterase pectinesterase inhibitor 51	; P:cell wall modification; F:enzyme inhibitor activity; F:pectinesterase inhibitor activity; F:hydrolase activity; P:negative regulation of catalytic activity; F:aspartyl esterase activity; P:pectin catabolic process; F:pectinesterase activity; C:cell wall; C:extracellular region; P:cell wall organization
XM_011009280.1	52	11	49	22	96	5	30	7	17	25	16	5	7	10	20	2	2	1	52	11	49	100	30	23	1	2	6	22.86758488	-4.14640914	5.58E-06	2.08E-05	probable xyloglucan endotransglucosylase hydrolase protein 23	F:transferase activity; P:cell wall biogenesis; F:xyloglucan:xyloglucosyl transferase activity; F:hydrolase activity; P:cellular glucan metabolic process; C:apoplast; P:carbohydrate metabolic process; C:extracellular region; F:hydrolase activity, hydrolyzing O-glycosyl compounds; P:cell wall organization; P:metabolic process; C:cell wall; F:hydrolase activity, acting on glycosyl bonds; P:xylogluc…
XM_011009314.1	0	0	0	0	0	0	0	0	0	0	0	0	286	45	284	272	613	420	0	0	0	0	11	0	355	0	179	97.78779386	9.463914198	0.00028213	0.000800886	NA	NA
XM_011009370.1	6561	7688	11119	1379	2475	1323	2783	4082	3249	4353	4834	2688	716	873	916	833	1122	556	6561	7688	11119	5303	4938	5185	3449	959	2070	3258.500543	-0.082025134	1.42E-35	9.73E-34	peroxidase 10-like	F:heme binding; P:response to oxidative stress; P:oxidation reduction; F:oxidoreductase activity; C:extracellular region; P:hydrogen peroxide catabolic process; F:peroxidase activity; F:metal ion binding; ; F:ligase activity
XM_011009397.1	7	7	5	220	34	57	4	23	15	5	0	6	2	3	3	1	1	0	7	7	5	1	0	1	5	1	0	20.03670797	-6.140656736	1.64E-19	2.86E-18	NA	NA
XM_011009414.1	9	4	4	30	7	15	4	11	9	2	4	0	0	2	5	0	4	2	9	4	4	2	1	5	8	4	10	6.366167423	-1.641294652	0.000165678	0.00048866	vq motif-containing family protein	-
XM_011009430.1	104	68	83	145	118	183	53	162	103	68	115	94	33	44	41	48	40	41	104	68	83	40	62	73	81	53	58	82.02574887	-1.558458202	8.76E-12	6.98E-11	ww domain-binding protein 11-like	C:integral to membrane; C:membrane; C:cytosol; C:plasma membrane; C:nucleus; F:molecular_function; P:biological_process
XM_011009446.1	3166	3160	2982	13371	6876	11387	6831	11732	7463	2676	1648	1432	256	3876	2387	1018	1477	2239	3166	3160	2982	988	2506	3144	7522	5766	5672	4852.689709	-1.089618658	1.71E-11	1.32E-10	nuclease harbi1	-
XM_011009467.1	303	257	262	1430	396	397	156	387	441	474	200	260	118	207	138	112	73	60	303	257	262	308	187	234	75	100	75	295.6091305	-3.52014563	3.42E-14	3.56E-13	NA	NA
XM_011009479.1	438	317	470	956	436	419	422	498	565	567	452	376	177	261	220	204	147	140	438	317	470	212	386	334	433	278	311	385.0125016	-1.21625169	3.41E-12	2.86E-11	NA	NA
XM_011009523.1	3486	2435	2901	7008	3290	5907	3123	5164	4884	2500	1198	1285	477	1885	1076	780	792	987	3486	2435	2901	1251	1892	1742	2738	1759	2006	2659.825891	-1.680432622	6.42E-20	1.17E-18	ring-h2 finger protein atl2-like	F:metal ion binding; C:integral to membrane; C:membrane; F:zinc ion binding
XM_011009540.1	51	52	87	30	57	53	54	57	37	89	125	99	225	195	219	185	218	239	51	52	87	104	98	129	119	116	142	112.023666	1.10347362	6.73E-24	1.77E-22	glycosyltransferase 7	F:transferase activity; C:integral to membrane; P:metabolic process; C:membrane; F:transferase activity, transferring glycosyl groups; F:xyloglucan 6-xylosyltransferase activity
XM_011009541.1	64	41	40	31	19	12	16	13	26	17	43	11	6	3	12	5	11	6	64	41	40	57	20	24	16	6	19	21.50229862	-1.007216028	7.44E-06	2.72E-05	vq motif-containing family protein	-
XM_011009597.1	6146	3440	5451	6139	4155	3267	5908	5345	9096	3105	2108	1993	1242	691	1290	1771	1927	987	6146	3440	5451	7540	1390	2327	1375	1288	1528	3443.93782	-2.060112273	1.29E-13	1.26E-12	major allergen pru ar 1-like	P:defense response; P:response to biotic stimulus; C:nucleus; P:abscisic acid mediated signaling pathway; F:abscisic acid binding; P:negative regulation of catalytic activity; C:cytoplasm; F:receptor activity; ; F:phosphoprotein phosphatase inhibitor activity
XM_011009600.1	70	35	66	52	38	17	97	64	144	36	22	19	11	8	5	12	10	5	70	35	66	108	13	11	2	5	4	37.11800281	-3.634166978	9.63E-11	6.81E-10	major allergen pru ar 1-like	P:defense response; P:response to biotic stimulus; C:nucleus; P:abscisic acid mediated signaling pathway; F:abscisic acid binding; P:negative regulation of catalytic activity; C:cytoplasm; F:receptor activity; ; F:phosphoprotein phosphatase inhibitor activity
XM_011009605.1	130	96	117	203	69	38	211	105	339	109	26	51	30	24	17	18	10	6	130	96	117	496	61	141	26	50	23	102.6001056	-1.992056741	3.54E-09	2.06E-08	major allergen pru ar 1-like	P:defense response; P:response to biotic stimulus; C:nucleus; P:abscisic acid mediated signaling pathway; F:abscisic acid binding; P:negative regulation of catalytic activity; C:cytoplasm; F:receptor activity; ; F:phosphoprotein phosphatase inhibitor activity
XM_011009606.1	2220	1552	2343	4699	1651	1612	3222	3580	4718	1909	944	1006	384	322	450	443	445	288	2220	1552	2343	3778	1101	1286	679	437	445	1734.760982	-2.751497703	1.69E-23	4.31E-22	major allergen pru ar 1-like	P:defense response; P:response to biotic stimulus; C:nucleus; P:abscisic acid mediated signaling pathway; F:abscisic acid binding; P:negative regulation of catalytic activity; C:cytoplasm; F:receptor activity; ; F:phosphoprotein phosphatase inhibitor activity
XM_011009615.1	16	24	41	134	65	54	33	30	44	50	57	31	21	12	37	11	10	8	16	24	41	42	35	54	19	5	14	36.5463069	-3.152695336	9.22E-13	8.20E-12	transcription factor tga5	P:transcription, DNA-dependent; F:sequence-specific DNA binding; F:DNA binding
XM_011009653.1	72	71	50	42	76	66	69	30	40	59	44	100	91	179	162	261	268	425	72	71	50	65	58	33	95	105	109	106.0437119	0.431064281	4.56E-18	6.94E-17	chlorophyll a-b binding protein cp24 chloroplastic	C:chloroplast thylakoid membrane; C:integral to membrane; C:membrane; P:photosynthesis; P:photosynthesis, light harvesting in photosystem I; P:protein-chromophore linkage; P:photosynthesis, light harvesting; C:thylakoid; P:response to light stimulus; F:pigment binding; C:photosystem I; F:chlorophyll binding; C:chloroplast envelope; C:plastoglobule; F:metal ion binding; C:chloroplast
XM_011009704.1	409	397	313	1333	771	1435	727	1608	1138	608	311	396	324	253	312	148	221	261	409	397	313	411	269	292	547	292	492	584.0359545	-1.776348662	8.04E-27	2.80E-25	par1 protein	-
XM_011009715.1	123	24	104	106	198	34	101	40	79	65	62	22	20	11	56	3	0	3	123	24	104	198	30	21	4	4	21	57.35593818	-3.947203267	7.26E-07	3.07E-06	pectate lyase 2	F:metal ion binding; P:pectin catabolic process; F:pectate lyase activity; F:lyase activity
XM_011009809.1	1232	1097	1644	416	490	435	438	520	701	580	637	509	333	438	438	347	339	221	1232	1097	1644	622	1096	821	619	629	654	628.8019247	0.172199121	7.43E-31	3.52E-29	uncharacterized protein at5g65660	C:integral to membrane; C:membrane; C:plasma membrane
XM_011009819.1	24	13	17	33	23	10	29	37	37	29	12	13	12	8	9	4	4	2	24	13	17	22	13	26	21	6	21	18.20695329	-0.879892653	3.71E-06	1.42E-05	receptor-like protein kinase hsl1	F:transferase activity; C:integral to membrane; P:phosphorylation; F:protein serine/threonine kinase activity; C:membrane; F:protein kinase activity; P:protein amino acid phosphorylation; F:nucleotide binding; F:ATP binding; F:kinase activity
XM_011009835.1	298	123	93	4656	2505	3569	117	529	383	200	118	206	75	19	65	34	52	58	298	123	93	187	94	63	175	55	83	665.4630279	-5.50353003	1.37E-49	2.69E-47	cytochrome p450 82g1-like	F:oxidoreductase activity, acting on paired donors, with incorporation or reduction of molecular oxygen, NADH or NADPH as one donor, and incorporation of one atom of oxygen; F:heme binding; F:iron ion binding; C:membrane; F:oxidoreductase activity, acting on paired donors, with incorporation or reduction of molecular oxygen; P:oxidation reduction; ; F:oxidoreductase activity; F:metal ion binding;…
:zinc ion binding
XM_011009999.1 uncharacterized protein loc100793641 0 20 0.0 83.5% 4 F:structural constituent of ribosome; C:mitochondrial small ribosomal subunit; F:ATP binding; C:ribosome
XM_011010000.1 reticulon-like protein b9 0 20 1.71900698703516E-122 78.85% 4 C:endoplasmic reticulum membrane; C:integral to membrane; C:membrane; C:endoplasmic reticulum
XM_011010001.1 l-ala-d l-amino acid epimerase isoform x2 0 20 6.53114528578617E-87 78.7% 8 P:metabolic process; F:catalytic activity; F:metal ion binding; P:peptide metabolic process; F:magnesium ion binding; F:racemase and epimerase activity; F:isomerase activity; F:muconate cycloisomerase activity
XM_011010003.1 kinesin-like protein nack1 0 20 0.0 91.45% 13 P:microtubule-based movement; C:microtubule; F:nucleotide binding; F:ATP binding; C:kinesin complex; F:ATPase activity; F:microtubule motor activity; F:microtubule binding; P:metabolic process; P:cytokinesis by cell plate formation; P:cellularization of the embryo sac; P:pollen development; P:gametophyte development
XM_011010004.1 probable serine threonine-protein kinase at1g18390 isoform x1 0 20 0.0 75.0% 10 C:integral to membrane; F:protein serine/threonine kinase activity; C:membrane; F:protein kinase activity; P:protein amino acid phosphorylation; F:nucleotide binding; F:ATP binding; P:cell surface receptor linked signaling pathway; C:plasma membrane; F:polysaccharide binding
XM_011010005.1 probable serine threonine-protein kinase at1g18390 isoform x2 0 20 0.0 78.4% 9 F:ATP binding; F:protein kinase activity; P:cell surface receptor linked signaling pathway; P:protein amino acid phosphorylation; C:plasma membrane; F:protein serine/threonine kinase activity; C:integral to membrane; C:membrane; F:nucleotide binding
XM_011010006.1 calmodulin-binding protein 60-c 0 20 0.0 79.65% 14 P:response to stress; F:calmodulin binding; P:response to UV-B; F:sequence-specific DNA binding; P:regulation of systemic acquired resistance; F:transcription factor activity; C:nucleus; P:cellular response to molecule of bacterial origin; P:defense response to oomycetes; P:regulation of salicylic acid biosynthetic process; P:regul…	DNA-dependent; P:defense response to bacterium; P:response to bacterium;
XM_011010007.1 uncharacterized protein loc104602904 0 20 0.0 78.55% 6 C:integral to membrane; P:metabolic process; C:membrane; F:acetylglucosaminyltransferase activity; F:transferase activity; F:transferase activity	transferring glycosyl groups
XM_011010008.1 ap-3 complex subunit delta 0 20 0.0 80.5% 8 C:membrane coat; P:vesicle-mediated transport; C:membrane; P:intracellular protein transport; C:Golgi apparatus; P:protein transport; F:protein transporter activity; P:transport
XM_011010009.1 uncharacterized protein tcm_012373 0 20 9.60143783492859E-108 66.95% 0 -
XM_011010010.1 amsh-like ubiquitin thioesterase 1 0 20 0.0 82.85% 0 -
XM_011010012.1 peroxisome assembly protein 2 0 20 0.0 91.1% 11 F:metal ion binding; F:zinc ion binding; P:fatty acid beta-oxidation; C:plasmodesma; C:peroxisome; P:photomorphogenesis; P:protein monoubiquitination; P:peroxisome organization; F:ubiquitin-protein ligase activity; P:protein import into peroxisome matrix; C:cytosol
XM_011010013.1 peroxisome assembly protein 2 0 20 1.2579553486782E-179 92.0% 11 F:metal ion binding; F:zinc ion binding; P:fatty acid beta-oxidation; C:plasmodesma; C:peroxisome; P:photomorphogenesis; P:protein monoubiquitination; P:peroxisome organization; F:ubiquitin-protein ligase activity; P:protein import into peroxisome matrix; C:cytosol
XM_011010014.1 transcription factor bhlh68-like isoform x1 0 20 5.76114864518782E-156 79.6% 7 P:transcription from RNA polymerase II promoter; P:positive regulation of transcription from RNA polymerase II promoter; ; F:protein dimerization activity; C:nucleus; ; F:DNA binding
XM_011010015.1 transcription factor bhlh68-like isoform x1 0 20 5.32606189854603E-156 79.6% 7 P:transcription from RNA polymerase II promoter; P:positive regulation of transcription from RNA polymerase II promoter; ; F:protein dimerization activity; C:nucleus; ; F:DNA binding
XM_011010016.1 transcription factor bhlh68-like isoform x1 0 20 2.1086019119523E-147 78.6% 7 P:transcription from RNA polymerase II promoter; P:positive regulation of transcription from RNA polymerase II promoter; ; F:protein dimerization activity; C:nucleus; ; F:DNA binding
XM_011010017.1 protein nrt1 ptr family 0 20 0.0 85.45% 8 C:integral to membrane; C:membrane; P:transport; F:transporter activity; P:oligopeptide transport; P:low affinity nitrate transport; F:low affinity nitrate transmembrane transporter activity; C:plasma membrane
XM_011010018.1 3-isopropylmalate dehydrogenase chloroplastic-like 0 20 0.0 92.0% 10 F:NAD or NADH binding; F:3-isopropylmalate dehydrogenase activity; P:branched chain family amino acid biosynthetic process; C:cytoplasm; P:oxidation reduction; F:oxidoreductase activity	acting on the CH-OH group of donors	NAD or NADP as acceptor; F:oxidoreductase activity; P:leucine biosynthetic process; F:metal ion binding; F:magnesium ion binding
XM_011010019.1 3-isopropylmalate dehydrogenase chloroplastic-like 0 20 0.0 92.0% 10 F:NAD or NADH binding; F:3-isopropylmalate dehydrogenase activity; P:branched chain family amino acid biosynthetic process; C:cytoplasm; P:oxidation reduction; F:oxidoreductase activity	acting on the CH-OH group of donors	NAD or NADP as acceptor; F:oxidoreductase activity; P:leucine biosynthetic process; F:metal ion binding; F:magnesium ion binding
XM_011010020.1 probable plastidic glucose transporter 3 isoform x1 0 20 0.0 88.3% 10 F:transporter activity; C:integral to membrane; C:membrane; C:endosome; P:transport; F:substrate-specific transmembrane transporter activity; C:Golgi apparatus; F:transmembrane transporter activity; P:transmembrane transport; C:trans-Golgi network
XM_011010021.1 golgin candidate 5-like 0 20 5.7467409732783E-132 64.05% 0 -
XM_011010023.1 isochorismatase hydrolase family protein 0 20 9.7546589207403E-82 83.45% 6 C:integral to membrane; P:metabolic process; C:membrane; F:catalytic activity; F:hydrolase activity; F:isochorismatase activity
XM_011010024.1 malonate-- ligase 0 20 0.0 85.05% 10 P:metabolic process; F:catalytic activity; F:ligase activity; F:o-succinylbenzoate-CoA ligase activity; C:membrane; C:cytosol; ; ; C:nucleus; F:acetate-CoA ligase activity
XM_011010025.1 ring u-box superfamily 0 11 6.03152639153345E-96 57.81818181818182% 6 F:metal ion binding; P:protein ubiquitination during ubiquitin-dependent protein catabolic process; P:proteasomal ubiquitin-dependent protein catabolic process; ; F:zinc ion binding; P:protein polyubiquitination
XM_011010026.1 betaine aldehyde dehydrogenase chloroplastic 0 20 0.0 94.25% 6 F:betaine-aldehyde dehydrogenase activity; P:oxidation reduction; F:oxidoreductase activity; F:oxidoreductase activity	acting on the aldehyde or oxo group of donors	NAD or NADP as acceptor; P:metabolic process; F:aldehyde dehydrogenase (NAD) activity
XM_011010027.1 alpha-n-acetylglucosaminidase-like isoform x1 0 20 0.0 90.25% 4 F:alpha-N-acetylglucosaminidase activity; F:hydrolase activity; P:metabolic process; F:hydrolase activity	acting on glycosyl bonds
XM_011010028.1 alpha-n-acetylglucosaminidase-like isoform x2 0 20 0.0 90.4% 4 F:alpha-N-acetylglucosaminidase activity; F:hydrolase activity; P:metabolic process; F:hydrolase activity	acting on glycosyl bonds
XM_011010029.1 vegetative incompatibility protein het-e-1 0 20 0.0 86.0% 4 F:transferase activity; F:myosin heavy chain kinase activity; P:metabolic process; P:protein amino acid phosphorylation
XM_011010030.1 ribosomal rna small subunit methyltransferase g 0 20 1.13576555160053E-161 83.95% 7 F:methyltransferase activity; P:rRNA processing; C:cytoplasm; F:transferase activity; P:methylation; P:rRNA methylation; F:rRNA methyltransferase activity
XM_011010031.1 uncharacterized membrane protein at3g27390 0 20 0.0 84.95% 2 C:integral to membrane; C:membrane
XM_011010032.1 cyclin-dependent kinase inhibitor 6-like 0 20 4.00183509017519E-69 68.4% 6 P:cell cycle arrest; F:cyclin-dependent protein kinase inhibitor activity; ; C:nucleus; F:kinase activity; P:phosphorylation
XM_011010033.1 cyclin-dependent kinase inhibitor 6-like 0 15 5.88564934800808E-68 69.6% 4 P:cell cycle arrest; F:cyclin-dependent protein kinase inhibitor activity; ; C:nucleus
XM_011010034.1 patatin-like protein 3 0 20 0.0 85.05% 8 P:lipid metabolic process; C:cytoplasm; F:phospholipase activity; F:hydrolase activity; P:metabolic process; F:acylglycerol lipase activity; C:membrane; P:lipid catabolic process
XM_011010035.1 laccase-1-like 0 20 0.0 89.1% 12 F:copper ion binding; C:apoplast; P:lignin catabolic process; P:oxidation reduction; ; P:lignin biosynthetic process; F:oxidoreductase activity; C:extracellular region; F:oxidoreductase activity	oxidizing metal ions; F:metal ion binding; C:integral to membrane; C:membrane
XM_011010036.1 mitogen-activated protein kinase 9 0 20 0.0 86.55% 11 F:transferase activity; P:phosphorylation; F:protein serine/threonine kinase activity; F:protein kinase activity; P:protein amino acid phosphorylation; F:nucleotide binding; P:MAPKKK cascade; F:ATP binding; F:kinase activity; F:MAP kinase activity; C:intracellular
XM_011010037.1 winged-helix dna-binding transcription factor family isoform 2 0 20 1.23285423732637E-142 67.3% 5 C:chromosome; C:nucleosome; P:nucleosome assembly; C:nucleus; F:DNA binding
XM_011010038.1 winged-helix dna-binding transcription factor family isoform 2 0 20 1.20332479451616E-142 67.3% 5 C:chromosome; C:nucleosome; P:nucleosome assembly; C:nucleus; F:DNA binding
XM_011010039.1 winged-helix dna-binding transcription factor family isoform 2 0 20 1.19840322071446E-142 67.3% 5 C:chromosome; C:nucleosome; P:nucleosome assembly; C:nucleus; F:DNA binding
XM_011010040.1 winged-helix dna-binding transcription factor family isoform 2 0 20 1.19348164691276E-142 67.3% 5 C:chromosome; C:nucleosome; P:nucleosome assembly; C:nucleus; F:DNA binding
XM_011010041.1 serine threonine-protein kinase edr1 0 20 0.0 89.2% 6 F:kinase activity; F:ATP binding; F:protein kinase activity; P:phosphorylation; P:protein amino acid phosphorylation; F:protein serine/threonine kinase activity
XM_011010042.1 serine threonine-protein kinase edr1 isoform x1 0 20 0.0 88.75% 6 F:kinase activity; F:ATP binding; F:protein kinase activity; P:phosphorylation; P:protein amino acid phosphorylation; F:protein serine/threonine kinase activity
XM_011010043.1 serine threonine-protein kinase edr1 0 20 0.0 87.1% 6 F:kinase activity; F:ATP binding; F:protein kinase activity; P:phosphorylation; P:protein amino acid phosphorylation; F:protein serine/threonine kinase activity
XM_011010045.1 fkbp-type peptidyl-prolyl cis-trans isomerase 5 isoform 1 0 20 2.75366554063672E-151 92.9% 7 P:lipid metabolic process; P:oxidation reduction; C:cytoplasm; C:integral to membrane; C:membrane; F:oxidoreductase activity	acting on the CH-CH group of donors; F:isomerase activity
XM_011010046.1 fkbp-type peptidyl-prolyl cis-trans isomerase 5 isoform 2 0 20 4.06421773031257E-147 93.3% 7 P:lipid metabolic process; P:oxidation reduction; C:cytoplasm; C:integral to membrane; C:membrane; F:oxidoreductase activity	acting on the CH-CH group of donors; F:isomerase activity
XM_011010047.1 golgin candidate 2 0 20 0.0 73.85% 16 C:integral to membrane; C:membrane; C:Golgi apparatus; P:protein transport; F:GTP binding; P:nucleocytoplasmic transport; P:signal transduction; P:intracellular protein transport; C:intracellular; P:metabolic process; F:GTPase activity; P:small GTPase mediated signal transduction; P:retrograde transport	vesicle recycling within Golgi; C:Golgi cisterna; C:Golgi membrane; P:Golgi organization
XM_011010048.1 ras-related protein raba6b 0 20 2.71098603850593E-119 89.1% 12 P:protein transport; C:membrane; F:GTP binding; P:nucleocytoplasmic transport; P:signal transduction; P:intracellular protein transport; C:intracellular; P:metabolic process; F:GTPase activity; P:small GTPase mediated signal transduction; F:nucleotide binding; F:hydrolase activity
XM_011010049.1 probable calcium-binding protein cml27 0 20 3.91850348591101E-77 86.35% 1 F:calcium ion binding
XM_011010050.1 cleavage and polyadenylation specificity factor subunit 3-i isoform x1 0 20 0.0 95.8% 6 C:nucleus; P:mRNA polyadenylation; C:mRNA cleavage and polyadenylation specificity factor complex; P:mRNA processing; F:protein binding; F:nuclease activity
XM_011010051.1 cleavage and polyadenylation specificity factor subunit 3-i isoform x1 0 20 0.0 95.8% 6 C:nucleus; P:mRNA polyadenylation; C:mRNA cleavage and polyadenylation specificity factor complex; P:mRNA processing; F:protein binding; F:nuclease activity
XM_011010052.1 cleavage and polyadenylation specificity factor subunit 3-i isoform x1 0 20 0.0 95.8% 6 C:nucleus; P:mRNA polyadenylation; C:mRNA cleavage and polyadenylation specificity factor complex; P:mRNA processing; F:protein binding; F:nuclease activity
XM_011010053.1 cleavage and polyadenylation specificity factor subunit 3-i isoform x1 0 20 0.0 95.85% 6 C:nucleus; P:mRNA polyadenylation; C:mRNA cleavage and polyadenylation specificity factor complex; P:mRNA processing; F:protein binding; F:nuclease activity
XM_011010054.1 cleavage and polyadenylation specificity factor subunit 3-i isoform x1 0 20 0.0 95.85% 6 C:nucleus; P:mRNA polyadenylation; C:mRNA cleavage and polyadenylation specificity factor complex; P:mRNA processing; F:protein binding; F:nuclease activity
XM_011010055.1 cleavage and polyadenylation specificity factor subunit 3-i isoform x1 0 20 0.0 95.85% 6 C:nucleus; P:mRNA polyadenylation; C:mRNA cleavage and polyadenylation specificity factor complex; P:mRNA processing; F:protein binding; F:nuclease activity
XM_011010056.1 cleavage and polyadenylation specificity factor subunit 3-i isoform x1 0 20 0.0 96.85% 1 C:nucleus
XM_011010059.1 uncharacterized protein loc104232964 0 20 0.0 72.85% 0 -
XM_011010060.1 hipl1 protein 0 20 0.0 85.5% 7 P:oxidation reduction; F:quinone binding; P:carbohydrate metabolic process; F:catalytic activity; F:oxidoreductase activity	acting on the CH-OH group of donors	quinone or similar compound as acceptor; C:integral to membrane; C:membrane
XM_011010061.1 pentatricopeptide repeat-containing protein chloroplastic 0 20 0.0 89.95% 3 C:mitochondrion; C:chloroplast; P:biological_process
XM_011010062.1 xylosyltransferase 1 0 20 0.0 92.85% 7 C:integral to membrane; P:metabolic process; C:membrane; F:acetylglucosaminyltransferase activity; F:transferase activity; F:protein xylosyltransferase activity; F:transferase activity	transferring glycosyl groups
XM_011010063.1 thaumatin-like protein 0 20 3.18696741209176E-158 84.75% 0 -
XM_011010064.1 serine threonine-protein kinase d6pkl2 0 20 0.0 90.25% 12 ; F:ATP binding; F:protein kinase activity; C:cytoplasm; P:protein amino acid phosphorylation; C:plasma membrane; C:nucleus; F:protein serine/threonine kinase activity; F:kinase activity; F:protein kinase C activity; P:phosphorylation; F:transferase activity
XM_011010065.1 probable prolyl 4-hydroxylase 7 0 20 2.3682155341721E-159 82.3% 7 P:oxidation reduction; F:oxidoreductase activity	acting on paired donors	with incorporation or reduction of molecular oxygen; F:oxidoreductase activity; F:iron ion binding; F:L-ascorbic acid binding; F:procollagen-proline 4-dioxygenase activity; P:peptidyl-proline hydroxylation
XM_011010066.1 ubiquitin carboxyl-terminal hydrolase isozyme l5 0 20 1.23116721243248E-177 95.3% 14 P:protein deubiquitination; F:hydrolase activity; C:cytoplasm; ; P:ubiquitin-dependent protein catabolic process; F:cysteine-type peptidase activity; F:ubiquitin-specific protease activity; F:peptidase activity; P:proteolysis; C:intracellular; C:nucleus; P:shoot development; P:leaf development; P:s…
XM_011010067.1 probable prolyl 4-hydroxylase 7 0 20 2.33725757050057E-176 87.0% 7 P:oxidation reduction; F:oxidoreductase activity	acting on paired donors	with incorporation or reduction of molecular oxygen; F:oxidoreductase activity; F:iron ion binding; F:L-ascorbic acid binding; F:procollagen-proline 4-dioxygenase activity; P:peptidyl-proline hydroxylation
XM_011010069.1 probable prolyl 4-hydroxylase 7 0 20 2.20157194975041E-176 87.0% 7 P:oxidation reduction; F:oxidoreductase activity	acting on paired donors	with incorporation or reduction of molecular oxygen; F:oxidoreductase activity; F:iron ion binding; F:L-ascorbic acid binding; F:procollagen-proline 4-dioxygenase activity; P:peptidyl-proline hydroxylation
XM_011010070.1 transcription factor myb35 0 20 0.0 65.65% 4 P:tapetal layer development; P:microgametogenesis; C:nucleus; F:DNA binding
XM_011010071.1 uncharacterized protein loc103928479 0 20 0.0 75.95% 0 -
XM_011010072.1 cop9 signalosome complex subunit 2 0 20 0.0 98.55% 3 C:proteasome complex; P:cullin deneddylation; C:cytosol
XM_011010073.1 cop9 signalosome complex subunit 2 0 20 0.0 98.3% 3 C:proteasome complex; P:cullin deneddylation; C:cytosol
XM_011010074.1 cbl-interacting protein kinase 32 0 20 0.0 95.55% 12 F:transferase activity; ; P:phosphorylation; F:protein serine/threonine kinase activity; F:protein kinase activity; C:nucleus; P:protein amino acid phosphorylation; F:nucleotide binding; C:cytoplasm; F:ATP binding; F:kinase activity; P:signal transduction
XM_011010075.1 cbl-interacting protein kinase 32 0 20 0.0 95.55% 12 F:transferase activity; ; P:phosphorylation; F:protein serine/threonine kinase activity; F:protein kinase activity; C:nucleus; P:protein amino acid phosphorylation; F:nucleotide binding; C:cytoplasm; F:ATP binding; F:kinase activity; P:signal transduction
XM_011010076.1 cbl-interacting protein kinase 32 0 20 0.0 95.55% 12 F:transferase activity; ; P:phosphorylation; F:protein serine/threonine kinase activity; F:protein kinase activity; C:nucleus; P:protein amino acid phosphorylation; F:nucleotide binding; C:cytoplasm; F:ATP binding; F:kinase activity; P:signal transduction
XM_011010078.1 cbl-interacting protein kinase 32 0 20 0.0 95.55% 12 F:transferase activity; ; P:phosphorylation; F:protein serine/threonine kinase activity; F:protein kinase activity; C:nucleus; P:protein amino acid phosphorylation; F:nucleotide binding; C:cytoplasm; F:ATP binding; F:kinase activity; P:signal transduction
XM_011010079.1 cbl-interacting protein kinase 32 0 20 0.0 95.8% 12 F:transferase activity; ; P:phosphorylation; F:protein serine/threonine kinase activity; F:protein kinase activity; C:nucleus; P:protein amino acid phosphorylation; F:nucleotide binding; C:cytoplasm; F:ATP binding; F:kinase activity; P:signal transduction
XM_011010080.1 cbl-interacting protein kinase 32 0 20 0.0 95.25% 12 F:transferase activity; ; P:phosphorylation; F:protein serine/threonine kinase activity; F:protein kinase activity; C:nucleus; P:protein amino acid phosphorylation; F:nucleotide binding; C:cytoplasm; F:ATP binding; F:kinase activity; P:signal transduction
XM_011010081.1 vacuolar protein sorting-associated protein 26a-like 0 20 2.83858504349774E-171 94.35% 6 C:retromer complex; C:cytosol; P:retrograde transport	endosome to Golgi; P:intracellular protein transport; C:endosome; F:protein transporter activity
XM_011010082.1 vacuolar protein sorting-associated protein 26a-like 0 20 1.08429386126897E-170 94.55% 6 C:retromer complex; C:cytosol; P:retrograde transport	endosome to Golgi; P:intracellular protein transport; C:endosome; F:protein transporter activity
XM_011010083.1 mitochondrial arginine transporter bac2 0 20 0.0 85.0% 5 F:structural constituent of ribosome; P:translation; C:integral to membrane; C:membrane; P:transport
XM_011010084.1 oligoribonuclease isoform x1 0 20 4.38110044167174E-122 82.15% 6 F:nucleic acid binding; ; C:mitochondrion; F:exonuclease activity; P:nucleic acid phosphodiester bond hydrolysis; F:3-5-exoribonuclease activity
XM_011010085.1 oligoribonuclease 0 20 9.59554562774242E-129 82.65% 6 F:nucleic acid binding; ; C:mitochondrion; F:exonuclease activity; P:nucleic acid phosphodiester bond hydrolysis; F:3-5-exoribonuclease activity
XM_011010087.1 exonuclease family protein 0 20 8.87709615075609E-120 83.6% 6 F:nucleic acid binding; ; C:mitochondrion; F:exonuclease activity; P:nucleic acid phosphodiester bond hydrolysis; F:3-5-exoribonuclease activity
XM_011010088.1 oligoribonuclease 0 20 1.94279921900584E-126 83.25% 6 F:nucleic acid binding; ; C:mitochondrion; F:exonuclease activity; P:nucleic acid phosphodiester bond hydrolysis; F:3-5-exoribonuclease activity
XM_011010089.1 calmodulin 0 20 3.9266707001278E-78 95.15% 5 F:calcium ion binding; F:metal ion binding; P:regulation of photomorphogenesis; P:modulation by symbiont of host calcium or calmodulin-mediated signal transduction; P:regulation of calcium or calmodulin-mediated signal transduction in response to host
XM_011010090.1 thaumatin-like protein 1 isoform x1 0 20 0.0 93.95% 0 -
XM_011010091.1 thaumatin-like protein 1 isoform x1 0 20 0.0 93.95% 0 -
XM_011010092.1 pentatricopeptide repeat-containing protein mitochondrial 0 20 0.0 83.35% 0 -
XM_011010094.1 homeobox-leucine zipper protein hat22 0 20 1.11621631437666E-142 76.25% 6 P:regulation of transcription	DNA-dependent; P:transcription	DNA-dependent; F:sequence-specific DNA binding; C:nucleus; F:transcription factor activity; F:DNA binding
XM_011010095.1 homeobox-leucine zipper protein hat22 0 20 8.56233506228094E-143 76.7% 6 P:regulation of transcription	DNA-dependent; P:transcription	DNA-dependent; F:sequence-specific DNA binding; C:nucleus; F:transcription factor activity; F:DNA binding
XM_011010096.1 probable xyloglucan glycosyltransferase 12 0 20 0.0 94.05% 6 C:integral to membrane; C:membrane; F:transferase activity; P:metabolic process; F:cellulose synthase (UDP-forming) activity; F:transferase activity	transferring glycosyl groups
XM_011010097.1 mitochondrial outer membrane protein porin 2-like 0 20 1.89520689434264E-161 91.25% 6 C:mitochondrial outer membrane; P:transmembrane transport; P:anion transport; F:voltage-gated anion channel activity; P:regulation of anion transport;
XM_011010098.1 chaperone -domain superfamily protein isoform 1 0 20 1.01450808750601E-131 85.75% 2 C:integral to membrane; C:membrane
XM_011010099.1 chaperone -domain superfamily protein isoform 2 0 20 7.48379358826741E-124 84.7% 2 C:integral to membrane; C:membrane
XM_011010100.1 dnaj homolog subfamily c member 3 homolog isoform x3 0 20 1.35983389029916E-116 74.4% 2 C:integral to membrane; C:membrane
XM_011010101.1 glutamate receptor -like 0 20 0.0 83.25% 9 C:plasmodesma; F:ionotropic glutamate receptor activity; P:ionotropic glutamate receptor signaling pathway; C:integral to membrane; C:membrane; P:ion transport; P:transport; F:G-protein coupled receptor activity; P:G-protein coupled receptor protein signaling pathway
XM_011010103.1 glutamate receptor isoform x1 0 20 0.0 87.1% 6 F:ionotropic glutamate receptor activity; C:integral to membrane; C:membrane; P:ion transport; P:ionotropic glutamate receptor signaling pathway; P:transport
XM_011010104.1 glutamate receptor isoform x1 0 20 0.0 87.1% 6 F:ionotropic glutamate receptor activity; C:integral to membrane; C:membrane; P:ion transport; P:ionotropic glutamate receptor signaling pathway; P:transport
XM_011010105.1 glutamate receptor isoform x1 0 20 0.0 87.1% 6 F:ionotropic glutamate receptor activity; C:integral to membrane; C:membrane; P:ion transport; P:ionotropic glutamate receptor signaling pathway; P:transport
XM_011010106.1 glutamate receptor isoform x2 0 20 0.0 87.85% 6 F:ionotropic glutamate receptor activity; C:integral to membrane; C:membrane; P:ion transport; P:ionotropic glutamate receptor signaling pathway; P:transport
XM_011010107.1 uncharacterized protein loc8288928 0 20 3.55169735932959E-116 82.3% 3 C:chloroplast thylakoid membrane; C:chloroplast; C:thylakoid
XM_011010108.1 uncharacterized protein loc8288928 0 20 1.023579711543E-110 80.4% 3 C:chloroplast thylakoid membrane; C:chloroplast; C:thylakoid
XM_011010109.1 probable plastid-lipid-associated protein chloroplastic 0 20 1.06318049328244E-134 88.85% 3 F:ATP binding; F:protein kinase activity; P:protein amino acid phosphorylation
XM_011010110.1 probable plastid-lipid-associated protein chloroplastic 0 20 2.23919602936021E-135 64.7% 3 F:ATP binding; F:protein kinase activity; P:protein amino acid phosphorylation
XM_011010111.1 probable plastid-lipid-associated protein chloroplastic 0 20 1.75841063680812E-110 90.7% 3 F:ATP binding; F:protein kinase activity; P:protein amino acid phosphorylation
XM_011010112.1 probable plastid-lipid-associated protein chloroplastic 0 20 5.811261047524E-125 90.4% 3 F:ATP binding; F:protein kinase activity; P:protein amino acid phosphorylation
XM_011010113.1 probable plastid-lipid-associated protein chloroplastic 0 20 1.66252324747367E-116 82.0% 3 F:ATP binding; F:protein kinase activity; P:protein amino acid phosphorylation
XM_011010114.1 b3 domain-containing transcription factor nga4-like 0 20 6.2277883724537E-59 81.4% 6 P:regulation of transcription	DNA-dependent; P:transcription	DNA-dependent; C:nucleus; F:DNA binding; C:integral to membrane; C:membrane
XM_011010115.1 b3 domain-containing transcription factor nga4-like 0 20 8.01956817557416E-62 77.35% 4 P:regulation of transcription	DNA-dependent; P:transcription	DNA-dependent; C:nucleus; F:DNA binding
XM_011010116.1 b3 domain-containing transcription factor nga4-like 0 20 5.55372942178514E-63 77.15% 4 P:regulation of transcription	DNA-dependent; P:transcription	DNA-dependent; C:nucleus; F:DNA binding
XM_011010117.1 udp-glycosyltransferase 87a1-like 0 20 0.0 81.8% 10 F:quercetin 7-O-glucosyltransferase activity; F:quercetin 3-O-glucosyltransferase activity; ; C:intracellular membrane-bounded organelle; P:metabolic process; F:transferase activity	transferring hexosyl groups; P:flavonoid biosynthetic process; F:transferase activity; F:anthocyanidin 3-O-glucosyltransferase activity; F:transferase activity	transferring glycosyl groups
XM_011010118.1 probable protein phosphatase 2c 26 0 20 8.18504458344755E-164 89.25% 5 P:metabolic process; F:catalytic activity; F:hydrolase activity; P:protein amino acid dephosphorylation; F:phosphoprotein phosphatase activity
XM_011010119.1 mitoferrin-like isoform x1 0 20 1.64130554450917E-166 89.1% 6 F:structural constituent of ribosome; P:translation; C:integral to membrane; C:membrane; P:transmembrane transport; P:transport
XM_011010120.1 mitoferrin-like isoform x1 0 20 1.78845508869245E-166 89.3% 6 F:structural constituent of ribosome; P:translation; C:integral to membrane; C:membrane; P:transmembrane transport; P:transport
XM_011010121.1 malonyl- :acyl carrier protein transacylase 0 20 0.0 84.1% 9 F:transferase activity; P:metabolic process; F:catalytic activity; F:[acyl-carrier-protein] S-malonyltransferase activity; F:transferase activity	transferring acyl groups; C:mitochondrion; C:chloroplast stroma; C:chloroplast; C:cytosol
XM_011010123.1 coiled-coil-helix-coiled-coil-helix domain-containing protein mitochondrial-like 0 20 2.76466398642993E-43 88.9% 0 -
XM_011010124.1 uncharacterized protein loc105113800 isoform x1 0 20 0.0 78.95% 5 F:metal ion binding; F:nucleic acid binding; F:zinc ion binding; C:integral to membrane; C:membrane
XM_011010125.1 uncharacterized protein loc105113800 isoform x2 0 20 0.0 79.75% 5 F:metal ion binding; F:nucleic acid binding; F:zinc ion binding; C:integral to membrane; C:membrane
XM_011010126.1 uncharacterized protein loc105113800 isoform x3 0 20 0.0 79.0% 5 F:metal ion binding; F:nucleic acid binding; F:zinc ion binding; C:integral to membrane; C:membrane
XM_011010127.1 uncharacterized protein loc105113800 isoform x2 0 20 0.0 77.55% 5 F:metal ion binding; F:nucleic acid binding; F:zinc ion binding; C:integral to membrane; C:membrane
XM_011010128.1 methylmalonate-semialdehyde dehydrogenase 0 20 0.0 94.2% 7 P:oxidation reduction; F:oxidoreductase activity; F:methylmalonate-semialdehyde dehydrogenase (acylating) activity; F:oxidoreductase activity	acting on the aldehyde or oxo group of donors	NAD or NADP as acceptor; P:metabolic process; F:malonate-semialdehyde dehydrogenase (acetylating) activity; F:aldehyde dehydrogenase (NAD) activity
XM_011010129.1 cation h(+) antiporter 24 0 20 0.0 71.8% 10 F:solute:hydrogen antiporter activity; C:integral to membrane; C:membrane; P:cation transport; F:monovalent cation:hydrogen antiporter activity; P:transport; P:regulation of pH; ; P:transmembrane transport; C:endomembrane system
XM_011010130.1 bystin-like 0 20 0.0 89.75% 0 -
XM_011010131.1 bystin-like 0 20 0.0 89.75% 0 -
XM_011010132.1 bystin-like 0 20 0.0 89.75% 0 -
XM_011010133.1 protein chloroplastic-like isoform x1 0 20 1.26459363547861E-179 72.4% 5 P:DNA replication; F:single-stranded DNA binding; C:plastid chromosome; C:nucleoid; C:chloroplast
XM_011010134.1 protein chloroplastic-like isoform x1 0 20 1.14842361647139E-179 72.4% 5 P:DNA replication; F:single-stranded DNA binding; C:plastid chromosome; C:nucleoid; C:chloroplast
XM_011010135.1 protein chloroplastic-like isoform x1 0 20 1.14055681604252E-179 72.4% 5 P:DNA replication; F:single-stranded DNA binding; C:plastid chromosome; C:nucleoid; C:chloroplast
XM_011010136.1 protein chloroplastic-like isoform x1 0 20 1.93503214975333E-142 73.15% 2 P:DNA replication; F:single-stranded DNA binding
XM_011010137.1 protein chloroplastic-like isoform x1 0 20 4.29093860333012E-142 73.15% 2 P:DNA replication; F:single-stranded DNA binding
XM_011010138.1 chitobiosyldiphosphodolichol beta-mannosyltransferase isoform x1 0 20 0.0 90.85% 8 P:protein amino acid glycosylation; ; F:transferase activity; C:endoplasmic reticulum; F:mannosyltransferase activity; F:transferase activity	transferring glycosyl groups; P:metabolic process; F:chitobiosyldiphosphodolichol beta-mannosyltransferase activity
XM_011010139.1 chitobiosyldiphosphodolichol beta-mannosyltransferase isoform x1 0 20 0.0 90.9% 8 P:protein amino acid glycosylation; ; F:transferase activity; C:endoplasmic reticulum; F:mannosyltransferase activity; F:transferase activity	transferring glycosyl groups; P:metabolic process; F:chitobiosyldiphosphodolichol beta-mannosyltransferase activity
XM_011010140.1 chitobiosyldiphosphodolichol beta-mannosyltransferase isoform x1 0 20 0.0 91.1% 8 P:metabolic process; F:transferase activity	transferring glycosyl groups; P:protein amino acid glycosylation; ; F:transferase activity; C:endoplasmic reticulum; F:mannosyltransferase activity; F:chitobiosyldiphosphodolichol beta-mannosyltransferase activity
XM_011010141.1 peroxisomal -2-hydroxy-acid oxidase 0 20 0.0 96.7% 4 P:oxidation reduction; F:oxidoreductase activity; F:catalytic activity; F:FMN binding
XM_011010142.1 probable sugar phosphate phosphate translocator at3g14410 0 20 3.47699185829074E-158 93.3% 7 C:integral to membrane; C:membrane; P:protein deubiquitination; ; P:ubiquitin-dependent protein catabolic process; P:carbohydrate transport; C:cytosolic ribosome
XM_011010144.1 ubiquitin carboxyl-terminal hydrolase 25-like isoform x1 0 20 0.0 81.55% 6 P:protein deubiquitination; ; P:ubiquitin-dependent protein catabolic process; P:proteolysis; F:peptidase activity; F:hydrolase activity
XM_011010145.1 ubiquitin carboxyl-terminal hydrolase 25-like isoform x1 0 20 0.0 81.55% 6 P:protein deubiquitination; ; P:ubiquitin-dependent protein catabolic process; P:proteolysis; F:peptidase activity; F:hydrolase activity
XM_011010146.1 ubiquitin carboxyl-terminal hydrolase 25-like isoform x1 0 20 0.0 80.6% 6 P:protein deubiquitination; ; P:ubiquitin-dependent protein catabolic process; P:proteolysis; F:peptidase activity; F:hydrolase activity
XM_011010147.1 f-box lrr-repeat protein at4g14103-like 0 20 0.0 57.45% 0 -
XM_011010148.1 homeobox-leucine zipper protein athb-52-like 0 20 9.19939516243672E-92 77.5% 4 P:regulation of transcription	DNA-dependent; F:sequence-specific DNA binding; C:nucleus; F:DNA binding
XM_011010149.1 glucan endo- -beta-glucosidase 14 0 20 0.0 90.55% 8 F:hydrolase activity	hydrolyzing O-glycosyl compounds; F:polysaccharide binding; F:hydrolase activity; C:integral to membrane; P:carbohydrate metabolic process; C:membrane; C:anchored to plasma membrane; F:electron carrier activity
XM_011010150.1 phospholipase d alpha 1 0 20 0.0 94.4% 17 F:NAPE-specific phospholipase D activity; F:calcium ion binding; F:hydrolase activity; C:membrane; F:phospholipase D activity; F:catalytic activity; P:phosphatidylcholine metabolic process; P:lipid catabolic process; C:vacuole; P:lipid metabolic process; C:cytoplasm; C:endoplasmic reticulum; C:plasma membrane; C:plastid; P:metabolic process…
XM_011010151.1 phospholipase d alpha 1 0 20 0.0 94.4% 17 F:NAPE-specific phospholipase D activity; F:calcium ion binding; F:hydrolase activity; C:membrane; F:phospholipase D activity; F:catalytic activity; P:phosphatidylcholine metabolic process; P:lipid catabolic process; C:vacuole; P:lipid metabolic process; C:cytoplasm; C:endoplasmic reticulum; C:plasma membrane; C:plastid; P:metabolic process…
XM_011010152.1 ethylene-responsive transcription factor win1 0 20 6.54400620078172E-75 76.85% 5 P:regulation of transcription	DNA-dependent; P:transcription	DNA-dependent; C:nucleus; F:transcription factor activity; F:DNA binding
XM_011010153.1 dentin sialophosphoprotein 0 20 0.0 78.6% 2 P:translational elongation; F:translation elongation factor activity
XM_011010154.1 dentin sialophosphoprotein 0 20 0.0 78.65% 2 P:translational elongation; F:translation elongation factor activity
XM_011010155.1 dentin sialophosphoprotein 0 20 0.0 78.7% 2 P:translational elongation; F:translation elongation factor activity
XM_011010156.1 dentin sialophosphoprotein 0 20 0.0 77.55% 2 P:translational elongation; F:translation elongation factor activity
XM_011010157.1 dentin sialophosphoprotein 0 20 0.0 78.2% 2 P:translational elongation; F:translation elongation factor activity
XM_011010158.1 threonine chloroplastic-like 0 20 0.0 89.35% 5 P:cellular amino acid metabolic process; C:cytoplasm; F:pyridoxal phosphate binding; F:threonine synthase activity; F:lyase activity
XM_011010159.1 dna-directed rna polymerase iii subunit rpc6-like 0 20 9.85672690513895E-118 80.8% 6 C:DNA-directed RNA polymerase III complex; ; F:DNA-directed RNA polymerase activity; P:regulation of transcription from RNA polymerase III promoter; P:RNA biosynthetic process; P:transcription from RNA polymerase III promoter
XM_011010160.1 dna-directed rna polymerase iii subunit rpc6-like 0 20 9.80864531047974E-118 80.8% 6 C:DNA-directed RNA polymerase III complex; ; F:DNA-directed RNA polymerase activity; P:regulation of transcription from RNA polymerase III promoter; P:RNA biosynthetic process; P:transcription from RNA polymerase III promoter
XM_011010161.1 ubiquitin carboxyl-terminal hydrolase 6 0 20 0.0 92.85% 6 P:proteolysis; F:peptidase activity; P:protein deubiquitination; ; P:ubiquitin-dependent protein catabolic process; F:hydrolase activity
XM_011010162.1 ubiquitin carboxyl-terminal hydrolase 6 0 20 0.0 92.8% 6 P:proteolysis; F:peptidase activity; P:protein deubiquitination; ; P:ubiquitin-dependent protein catabolic process; F:hydrolase activity
XM_011010163.1 methyl- -binding domain-containing protein 11-like 0 3 9.2666535062967E-39 92.0% 1 F:DNA binding
XM_011010165.1 senescence-specific cysteine protease sag39-like 0 20 0.0 82.55% 8 P:proteolysis; C:lysosome; P:proteolysis involved in cellular protein catabolic process; F:hydrolase activity; C:extracellular space; F:cysteine-type peptidase activity; F:peptidase activity; F:cysteine-type endopeptidase activity
XM_011010166.1 uncharacterized protein loc105113832 0 20 1.66210182772321E-60 90.55% 0 -
XM_011010167.1 probable inactive dual specificity protein phosphatase-like at4g18593 0 20 1.90845346189092E-79 84.8% 0 -
XM_011010168.1 heavy metal-associated isoprenylated plant protein 26-like 0 20 2.76079190458002E-75 83.7% 5 F:metal ion binding; P:cellular transition metal ion homeostasis; C:cytoplasm; F:transition metal ion binding; P:metal ion transport
XM_011010170.1 dof zinc finger protein 0 20 3.43937601283358E-87 84.1% 2 P:regulation of transcription	DNA-dependent; F:DNA binding
XM_011010171.1 60s ribosomal protein l36-2-like 0 20 1.85593597853774E-55 97.05% 7 F:structural constituent of ribosome; P:translation; C:cytosolic large ribosomal subunit; C:ribonucleoprotein complex; C:ribosome; ; C:intracellular
XM_011010172.1 60s ribosomal protein l36-2-like 0 20 3.41248126455648E-46 97.8% 7 F:structural constituent of ribosome; P:translation; C:cytosolic large ribosomal subunit; C:ribonucleoprotein complex; C:ribosome; ; C:intracellular
XM_011010173.1 protein scar3 isoform x2 0 20 0.0 70.9% 2 C:cytoskeleton; P:actin cytoskeleton organization
XM_011010174.1 protein light-dependent short hypocotyls 10-like 0 20 5.6854833408043E-96 92.25% 0 -
XM_011010175.1 uncharacterized protein loc105113839 0 20 3.2576321861782E-67 81.55% 0 -
XM_011010177.1 peroxisome biogenesis protein 7 0 20 6.49635339168687E-128 93.3% 7 P:protein targeting to peroxisome; C:intracellular; F:transferase activity; P:histone acetylation; P:metabolic process; F:histone acetyltransferase activity; F:transferase activity	transferring acyl groups
XM_011010178.1 cbs domain-containing protein mitochondrial-like 0 20 1.45969757012724E-109 94.0% 3 F:cobalt ion binding; C:mitochondrion; P:cell redox homeostasis
XM_011010179.1 cbs domain-containing protein mitochondrial-like 0 20 1.37843675431619E-109 94.2% 3 F:cobalt ion binding; C:mitochondrion; P:cell redox homeostasis
XM_011010180.1 cbs domain-containing protein mitochondrial-like 0 20 1.20149674357028E-109 94.05% 3 F:cobalt ion binding; C:mitochondrion; P:cell redox homeostasis
XM_011010181.1 cbs domain-containing protein mitochondrial-like 0 20 1.46596236656555E-109 94.1% 3 F:cobalt ion binding; C:mitochondrion; P:cell redox homeostasis
XM_011010182.1 cbs domain-containing protein mitochondrial-like 0 20 1.20149674357028E-109 94.25% 3 F:cobalt ion binding; C:mitochondrion; P:cell redox homeostasis
XM_011010183.1 alpha-ketoglutarate-dependent dioxygenase alkb homolog 6 isoform x1 0 20 9.25332559511919E-154 77.1% 2 P:oxidation reduction; F:oxidoreductase activity
XM_011010184.1 alpha-ketoglutarate-dependent dioxygenase alkb homolog 6 isoform x1 0 20 7.77394853470158E-154 77.1% 2 P:oxidation reduction; F:oxidoreductase activity
XM_011010185.1 alpha-ketoglutarate-dependent dioxygenase alkb homolog 6 0 20 2.34078028068846E-146 79.65% 2 P:oxidation reduction; F:oxidoreductase activity
XM_011010186.1 alpha-ketoglutarate-dependent dioxygenase alkb homolog 6 0 20 6.78639084784126E-146 73.8% 2 P:oxidation reduction; F:oxidoreductase activity
XM_011010187.1 light-mediated development protein det1 isoform x1 0 20 0.0 91.95% 4 P:metabolic process; F:catalytic activity; C:integral to membrane; C:membrane
XM_011010188.1 light-mediated development protein det1 isoform x1 0 20 0.0 91.95% 4 P:metabolic process; F:catalytic activity; C:integral to membrane; C:membrane
XM_011010190.1 light-mediated development protein det1 isoform x1 0 20 0.0 92.2% 4 P:metabolic process; F:catalytic activity; C:integral to membrane; C:membrane
XM_011010191.1 calcium uniporter protein mitochondrial-like 0 20 6.10425637123465E-169 88.7% 4 F:uniporter activity; C:integral to membrane; C:membrane; P:transmembrane transport
XM_011010192.1 cytochrome p450 714c2-like 0 20 0.0 86.05% 10 F:heme binding; F:iron ion binding; C:integral to membrane; C:membrane; F:oxidoreductase activity	acting on paired donors	with incorporation or reduction of molecular oxygen; P:oxidation reduction; F:oxidoreductase activity; F:metal ion binding; F:monooxygenase activity; F:secologanin synthase activity
XM_011010193.1 reticulon-like protein b5 0 20 1.84008631398268E-131 73.25% 4 C:integral to membrane; C:membrane; C:endoplasmic reticulum membrane; C:endoplasmic reticulum
XM_011010194.1 uncharacterized protein loc105113849 0 20 1.83899908576451E-123 84.1% 2 C:chloroplast; C:thylakoid
XM_011010195.1 uncharacterized protein loc105113849 0 20 1.69831063111586E-123 84.1% 2 C:chloroplast; C:thylakoid
XM_011010196.1 uncharacterized protein loc105113849 0 20 1.69831063111586E-123 84.1% 2 C:chloroplast; C:thylakoid
XM_011010197.1 werner syndrome atp-dependent helicase-like 0 20 0.0 81.55% 26 F:helicase activity; P:DNA synthesis involved in DNA repair; P:DNA recombination; F:hydrolase activity; F:DNA binding; P:replication fork processing; F:nucleic acid binding; P:cellular metabolic process; P:DNA replication; F:ATP binding; F:four-way junction helicase activity; P:cellular response to gamma radiation; F:ca…	telomeric region; P:base-excision repair; P:cell aging; C:nucleoplasm; C:intracellular; P:DNA repair; P:DNA duplex unwinding; F:ATP-dependent helicase activity; F:ATP-dependent 3-5 DNA helicase activity
XM_011010198.1 werner syndrome atp-dependent helicase-like 0 20 0.0 81.6% 26 F:helicase activity; P:DNA synthesis involved in DNA repair; P:DNA recombination; F:hydrolase activity; F:DNA binding; P:replication fork processing; F:nucleic acid binding; P:cellular metabolic process; P:DNA replication; F:ATP binding; F:four-way junction helicase activity; P:cellular response to gamma radiation; F:cat…	telomeric region; P:base-excision repair; P:cell aging; C:nucleoplasm; C:intracellular; P:DNA repair; P:DNA duplex unwinding; F:ATP-dependent helicase activity; F:ATP-dependent 3-5 DNA helicase activity
XM_011010199.1 nad h-quinone oxidoreductase subunit chloroplastic-like 0 20 6.85930029873937E-119 82.85% 8 P:oxidation reduction; F:oxidoreductase activity	acting on NADH or NADPH	quinone or similar compound as acceptor; C:membrane; C:chloroplast thylakoid membrane; C:chloroplast envelope; P:NADH dehydrogenase complex (plastoquinone) assembly; C:chloroplast; P:defense response to fungus	incompatible interaction
XM_011010200.1 abc transporter b family member mitochondrial 0 20 0.0 89.7% 15 F:ATPase activity	coupled to transmembrane movement of substances; C:integral to membrane; C:membrane; C:mitochondrial inner membrane; P:transport; F:nucleotide binding; F:ATP binding; F:ATPase activity; P:transmembrane transport; P:metabolic process; P:cellular iron ion homeostasis; P:xenobiotic transport; F:hydrolase activity; F:xenobiotic-transporting ATPase activity; P:drug transmembrane transport
XM_011010202.1 uncharacterized protein tcm_020504 0 11 4.72595918461568E-71 70.18181818181819% 3 F:nucleic acid binding; ; F:ribonuclease H activity
XM_011010203.1 cyclin-dependent kinase 12 isoform x1 0 20 0.0 77.55% 0 -
XM_011010204.1 cyclin-dependent kinase 12 isoform x1 0 20 0.0 77.55% 0 -
XM_011010205.1 cyclin-dependent kinase 12 isoform x1 0 20 0.0 77.95% 0 -
XM_011010206.1 ring finger and transmembrane domain-containing protein 1-like 0 20 0.0 78.2% 4 F:metal ion binding; C:integral to membrane; C:membrane; F:zinc ion binding
XM_011010207.1 kh domain-containing protein at2g38610 0 20 8.51637844919753E-158 87.95% 2 F:RNA binding; F:nucleic acid binding
XM_011010208.1 kh domain-containing protein at2g38610 0 20 2.46989359867362E-157 88.05% 2 F:RNA binding; F:nucleic acid binding
XM_011010209.1 60s ribosomal protein l10 0 20 5.67206652596871E-164 97.95% 9 F:structural constituent of ribosome; P:ribosomal large subunit assembly; P:translation; C:cytosolic large ribosomal subunit; C:ribosome; C:intracellular; P:regulation of transcription	DNA-dependent; F:sequence-specific DNA binding; F:transcription factor activity
XM_011010210.1 60s ribosomal protein l10 0 20 1.04341077821935E-125 97.6% 9 F:structural constituent of ribosome; P:ribosomal large subunit assembly; P:translation; C:cytosolic large ribosomal subunit; C:ribosome; C:intracellular; P:regulation of transcription	DNA-dependent; F:sequence-specific DNA binding; F:transcription factor activity
XM_011010211.1 uncharacterized protein isoform 1 0 20 1.03668496193805E-57 82.25% 0 -
XM_011010212.1 probable esterase kai2 0 20 1.23099916148864E-151 95.35% 5 F:hydrolase activity; P:metabolic process; ; P:photomorphogenesis; P:de-etiolation
XM_011010214.1 ---NA--- 0 0 0 -
XM_011010215.1 filament-like plant protein 7 isoform x3 0 20 0.0 78.4% 0 -
XM_011010216.1 pi-plc x domain-containing protein at5g67130 0 20 0.0 88.8% 6 P:lipid metabolic process; F:phosphoric diester hydrolase activity; C:integral to membrane; C:membrane; C:anchored to plasma membrane; C:plasma membrane
XM_011010217.1 polycomb group protein curly leaf 0 20 0.0 86.2% 11 C:PcG protein complex; F:single-stranded RNA binding; C:nucleus; P:DNA mediated transformation; P:histone methylation; P:negative regulation of molecular function	epigenetic; P:vegetative to reproductive phase transition of meristem; P:regulation of gene expression by genetic imprinting; P:leaf morphogenesis; C:integral to membrane; C:membrane
XM_011010218.1 polycomb group protein curly leaf 0 20 0.0 86.2% 11 C:PcG protein complex; F:single-stranded RNA binding; C:nucleus; P:DNA mediated transformation; P:histone methylation; P:negative regulation of molecular function	epigenetic; P:vegetative to reproductive phase transition of meristem; P:regulation of gene expression by genetic imprinting; P:leaf morphogenesis; C:integral to membrane; C:membrane
XM_011010219.1 f-box protein at5g67140 0 20 1.62013075530215E-125 88.5% 2 F:ligase activity; P:metabolic process
XM_011010220.1 nicotinate phosphoribosyltransferase 2-like 0 20 0.0 94.4% 6 F:nicotinate phosphoribosyltransferase activity; F:nicotinate-nucleotide diphosphorylase (carboxylating) activity; F:transferase activity; P:nicotinate nucleotide salvage; P:NAD biosynthetic process; F:transferase activity	transferring glycosyl groups
XM_011010221.1 transcription factor spatula isoform x1 0 20 9.12800130391996E-94 64.85% 1 F:protein dimerization activity
XM_011010222.1 transcription factor spatula isoform x2 0 20 1.96680030646959E-85 65.0% 1 F:protein dimerization activity
XM_011010224.1 probable serine threonine-protein kinase at1g01540 0 20 0.0 85.2% 14 C:integral to membrane; F:protein serine/threonine kinase activity; C:membrane; F:protein kinase activity; P:protein amino acid autophosphorylation; P:protein amino acid phosphorylation; F:nucleotide binding; F:ATP binding; C:plasma membrane; P:phosphorylation; F:kinase activity; F:transferase activity; P:peptidyl…
XM_011010225.1 probable serine threonine-protein kinase at1g01540 0 20 0.0 85.45% 14 C:integral to membrane; F:protein serine/threonine kinase activity; C:membrane; F:protein kinase activity; P:protein amino acid autophosphorylation; P:protein amino acid phosphorylation; F:nucleotide binding; F:ATP binding; C:plasma membrane; P:phosphorylation; F:kinase activity; F:transferase activity; P:peptidy…
XM_011010226.1 probable serine threonine-protein kinase at1g01540 0 20 0.0 73.75% 14 C:integral to membrane; F:protein serine/threonine kinase activity; C:membrane; F:protein kinase activity; P:protein amino acid autophosphorylation; P:protein amino acid phosphorylation; F:nucleotide binding; F:ATP binding; C:plasma membrane; F:transferase activity; P:phosphorylation; P:peptidyl-tyrosine phosphor…
XM_011010227.1 pi-plc x domain-containing protein at5g67130-like 0 20 0.0 86.1% 4 P:lipid metabolic process; F:phosphoric diester hydrolase activity; C:integral to membrane; C:membrane
XM_011010228.1 mitogen-activated protein kinase kinase kinase yoda-like 0 20 0.0 75.4% 15 F:ATP binding; F:protein kinase activity; C:cytoplasm; P:signal transmission via phosphorylation event; F:receptor signaling protein serine/threonine kinase activity; F:nucleotide binding; P:protein amino acid phosphorylation; F:transferase activity; P:MAPKKK cascade; F:MAP kinase kinase kinase activity; P:a…
XM_011010229.1 probable e3 ubiquitin-protein ligase hip1 0 20 0.0 55.6% 5 F:metal ion binding; F:zinc ion binding; P:proteasomal ubiquitin-dependent protein catabolic process; ; P:protein ubiquitination
XM_011010230.1 uncharacterized protein loc107416842 isoform x1 0 20 0.0 83.8% 3 C:integral to membrane; C:membrane; F:zinc ion binding
XM_011010231.1 endoplasmic reticulum-golgi intermediate compartment protein 3 0 20 0.0 92.5% 3 C:integral to membrane; C:membrane; C:endoplasmic reticulum
XM_011010232.1 membrane-associated progesterone-binding protein 4 0 20 1.34621865814645E-125 87.75% 4 C:endomembrane system; F:heme binding; C:membrane; C:integral to membrane
XM_011010233.1 membrane-associated progesterone-binding protein 4 0 20 2.58446622501649E-125 88.2% 4 C:endomembrane system; F:heme binding; C:membrane; C:integral to membrane
XM_011010234.1 membrane-associated progesterone-binding protein 4 0 20 1.81622997135416E-126 88.6% 4 C:endomembrane system; F:heme binding; C:membrane; C:integral to membrane
XM_011010235.1 membrane-associated progesterone-binding protein 4 0 20 5.63769600002184E-128 89.1% 4 C:endomembrane system; F:heme binding; C:membrane; C:integral to membrane
XM_011010236.1 7-deoxyloganetin glucosyltransferase-like 0 20 0.0 88.25% 9 F:transferase activity; F:quercetin 7-O-glucosyltransferase activity; F:transferase activity	transferring hexosyl groups; F:quercetin 3-O-glucosyltransferase activity; F:transferase activity	transferring glycosyl groups; P:flavonoid biosynthetic process; ; C:intracellular membrane-bounded organelle; P:metabolic process
XM_011010237.1 7-deoxyloganetin glucosyltransferase-like 0 20 0.0 87.6% 9 F:transferase activity; F:quercetin 7-O-glucosyltransferase activity; F:transferase activity	transferring hexosyl groups; F:quercetin 3-O-glucosyltransferase activity; F:transferase activity	transferring glycosyl groups; P:flavonoid biosynthetic process; ; C:intracellular membrane-bounded organelle; P:metabolic process
XM_011010238.1 7-deoxyloganetin glucosyltransferase-like 0 20 0.0 87.2% 9 F:transferase activity; F:quercetin 7-O-glucosyltransferase activity; F:transferase activity	transferring hexosyl groups; F:quercetin 3-O-glucosyltransferase activity; F:transferase activity	transferring glycosyl groups; P:flavonoid biosynthetic process; ; C:intracellular membrane-bounded organelle; P:metabolic process
XM_011010239.1 upf0586 protein c9orf41 homolog isoform x1 0 20 0.0 85.9% 3 F:methyltransferase activity; F:transferase activity; P:methylation
XM_011010240.1 upf0586 protein c9orf41 homolog isoform x1 0 20 0.0 86.0% 3 F:methyltransferase activity; F:transferase activity; P:methylation
XM_011010241.1 upf0586 protein c9orf41 homolog isoform x3 0 20 0.0 80.7% 3 F:methyltransferase activity; F:transferase activity; P:methylation
XM_011010242.1 7-deoxyloganetin glucosyltransferase-like 0 20 0.0 83.0% 9 F:transferase activity; F:quercetin 7-O-glucosyltransferase activity; F:transferase activity	transferring hexosyl groups; F:quercetin 3-O-glucosyltransferase activity; F:transferase activity	transferring glycosyl groups; P:flavonoid biosynthetic process; ; C:intracellular membrane-bounded organelle; P:metabolic process
XM_011010244.1 7-deoxyloganetin glucosyltransferase-like 0 20 0.0 87.4% 9 F:transferase activity; F:quercetin 7-O-glucosyltransferase activity; F:transferase activity	transferring hexosyl groups; F:quercetin 3-O-glucosyltransferase activity; F:transferase activity	transferring glycosyl groups; P:flavonoid biosynthetic process; ; C:intracellular membrane-bounded organelle; P:metabolic process
XM_011010245.1 7-deoxyloganetin glucosyltransferase-like 0 20 0.0 87.2% 9 F:transferase activity; P:metabolic process; F:transferase activity	transferring hexosyl groups; F:transferase activity	transferring glycosyl groups; F:quercetin 7-O-glucosyltransferase activity; F:quercetin 3-O-glucosyltransferase activity; P:flavonoid biosynthetic process; ; C:intracellular membrane-bounded organelle
XM_011010246.1 7-deoxyloganetin glucosyltransferase-like 0 20 9.15712724434849E-91 81.4% 11 F:quercetin 7-O-glucosyltransferase activity; F:quercetin 3-O-glucosyltransferase activity; ; C:intracellular membrane-bounded organelle; P:metabolic process; F:transferase activity	transferring hexosyl groups; P:flavonoid biosynthetic process; F:transferase activity; F:transferase activity	transferring glycosyl groups; C:integral to membrane; C:membrane
XM_011010247.1 protein pat1 homolog 1-like 0 20 0.0 84.6% 6 F:RNA binding; P:deadenylation-dependent decapping of nuclear-transcribed mRNA; C:cytoplasmic mRNA processing body; P:cytoplasmic mRNA processing body assembly; P:metabolic process; F:isomerase activity
XM_011010248.1 pentatricopeptide repeat-containing protein at4g02750-like isoform x1 0 20 0.0 84.1% 3 F:hydrolase activity; P:metabolic process; F:microtubule-severing ATPase activity
XM_011010249.1 heat shock 70 kda protein 17 0 20 0.0 87.6% 9 F:ATP binding; F:nucleotide binding; P:oxidation reduction; F:oxidoreductase activity; F:2-alkenal reductase activity; C:vacuolar membrane; C:chloroplast; C:endoplasmic reticulum; C:Golgi apparatus
XM_011010250.1 otu domain-containing protein ddb_g0284757 0 20 1.53234891970797E-127 89.95% 3 P:proteolysis; F:peptidase activity; C:plasma membrane
XM_011010251.1 otu domain-containing protein ddb_g0284757 0 20 1.83319921777366E-130 90.45% 3 P:proteolysis; F:peptidase activity; C:plasma membrane
XM_011010252.1 otu domain-containing protein ddb_g0284757 0 20 6.9632944791396E-125 91.3% 3 P:proteolysis; F:peptidase activity; C:plasma membrane
XM_011010254.1 otu domain-containing protein ddb_g0284757 0 20 1.35679962355441E-106 91.85% 3 P:proteolysis; F:peptidase activity; C:plasma membrane
XM_011010255.1 f-box lrr-repeat protein at3g48880-like 0 20 6.3124282161071E-153 73.75% 0 -
XM_011010256.1 f-box lrr-repeat protein at3g48880-like 0 20 1.48835924543276E-147 74.15% 0 -
XM_011010257.1 f-box lrr-repeat protein at3g48880-like isoform x1 0 20 3.32215242830698E-111 73.6% 0 -
XM_011010258.1 udp-glycosyltransferase 82a1 0 20 0.0 82.1% 9 F:quercetin 7-O-glucosyltransferase activity; F:quercetin 3-O-glucosyltransferase activity; ; C:intracellular membrane-bounded organelle; P:metabolic process; F:transferase activity	transferring hexosyl groups; P:flavonoid biosynthetic process; F:transferase activity; F:transferase activity	transferring glycosyl groups
XM_011010259.1 udp-glycosyltransferase 82a1 0 20 0.0 78.85% 9 F:quercetin 7-O-glucosyltransferase activity; F:quercetin 3-O-glucosyltransferase activity; ; C:intracellular membrane-bounded organelle; P:metabolic process; F:transferase activity	transferring hexosyl groups; P:flavonoid biosynthetic process; F:transferase activity; F:transferase activity	transferring glycosyl groups
XM_011010260.1 7-deoxyloganetin glucosyltransferase-like 0 20 4.0140158376824E-99 68.15% 9 F:transferase activity; F:quercetin 7-O-glucosyltransferase activity; F:transferase activity	transferring hexosyl groups; F:quercetin 3-O-glucosyltransferase activity; F:transferase activity	transferring glycosyl groups; P:flavonoid biosynthetic process; ; C:intracellular membrane-bounded organelle; P:metabolic process
XM_011010261.1 7-deoxyloganetin glucosyltransferase-like 0 20 0.0 89.0% 11 F:transferase activity; F:quercetin 7-O-glucosyltransferase activity; F:transferase activity	transferring hexosyl groups; F:quercetin 3-O-glucosyltransferase activity; F:transferase activity	transferring glycosyl groups; P:flavonoid biosynthetic process; ; C:intracellular membrane-bounded organelle; P:metabolic process; C:integral to membrane; C:membrane
XM_011010262.1 u-box domain-containing protein 4-like 0 20 0.0 88.5% 4 C:cytoplasm; P:protein ubiquitination; F:ubiquitin-protein ligase activity; C:nucleus
XM_011010263.1 u-box domain-containing protein 4-like 0 20 0.0 88.5% 4 C:cytoplasm; P:protein ubiquitination; F:ubiquitin-protein ligase activity; C:nucleus
XM_011010264.1 u-box domain-containing protein 4-like 0 20 0.0 88.5% 4 C:cytoplasm; P:protein ubiquitination; F:ubiquitin-protein ligase activity; C:nucleus
XM_011010265.1 u-box domain-containing protein 4-like 0 20 0.0 88.5% 4 C:cytoplasm; P:protein ubiquitination; F:ubiquitin-protein ligase activity; C:nucleus
XM_011010266.1 u-box domain-containing protein 4-like 0 20 0.0 88.5% 4 C:cytoplasm; P:protein ubiquitination; F:ubiquitin-protein ligase activity; C:nucleus
XM_011010268.1 serine threonine-protein kinase aurora-1 0 20 1.44530664680704E-71 96.6% 18 C:spindle midzone; P:phosphorylation; F:protein serine/threonine kinase activity; C:spindle microtubule; C:condensed nuclear chromosome	centromeric region; F:protein kinase activity; P:regulation of cytokinesis; P:protein amino acid phosphorylation; F:nucleotide binding; F:ATP binding; F:kinase activity; F:histone serine kinase activity; P:histone-serine phosphorylation; C:spindle pole centrosome; C:chromosome passenger complex; P:mitotic spindle organization; P:cell cycle; F:transferase activity
XM_011010269.1 frigida-like protein 3 0 20 0.0 80.15% 0 -
XM_011010270.1 frigida-like protein 3 0 20 0.0 80.15% 0 -
XM_011010271.1 metal transporter nramp3-like 0 20 0.0 91.4% 4 C:integral to membrane; C:membrane; P:transport; F:transporter activity
XM_011010272.1 apoptosis 1 inhibitor-like 0 20 1.16642840742482E-78 69.85% 4 F:metal ion binding; C:integral to membrane; C:membrane; F:zinc ion binding
XM_011010273.1 apoptosis 1 inhibitor-like 0 20 1.16068245467889E-78 69.85% 4 F:metal ion binding; C:integral to membrane; C:membrane; F:zinc ion binding
XM_011010275.1 apoptosis 1 inhibitor-like 0 20 1.14344459644108E-78 69.85% 4 F:metal ion binding; C:integral to membrane; C:membrane; F:zinc ion binding
XM_011010276.1 apoptosis 1 inhibitor-like 0 20 1.17792031291669E-78 69.85% 4 F:metal ion binding; C:integral to membrane; C:membrane; F:zinc ion binding
XM_011010277.1 uncharacterized protein at5g39570-like isoform x1 0 20 0.0 68.45% 2 C:integral to membrane; C:membrane
XM_011010278.1 uncharacterized protein at5g39570 0 20 0.0 65.2% 2 C:integral to membrane; C:membrane
XM_011010279.1 uncharacterized protein at5g39570 0 20 0.0 68.0% 2 C:integral to membrane; C:membrane
XM_011010281.1 probable rna-dependent rna polymerase 5 isoform x2 0 20 0.0 75.05% 4 F:RNA-directed RNA polymerase activity; ; C:integral to membrane; C:membrane
XM_011010282.1 zinc finger bed domain-containing protein ricesleeper 1-like 0 20 3.75143717879638E-113 79.4% 9 F:nucleic acid binding; ; F:protein dimerization activity; P:regulation of transcription from RNA polymerase II promoter; C:nucleus; F:transcription factor activity; F:DNA binding; C:integral to membrane; C:membrane
XM_011010283.1 basic fibroblast growth factor receptor 0 20 1.41138238874012E-122 81.3% 3 C:integral to membrane; C:membrane; C:plasma membrane
XM_011010284.1 lob domain-containing protein 1 0 20 6.21577850808977E-110 65.6% 0 -
XM_011010285.1 translation machinery-associated protein 22 0 20 8.88664731364191E-98 91.15% 5 P:translational initiation; C:cytoplasm; F:translation initiation factor activity; C:ribonucleoprotein complex; C:ribosome
XM_011010286.1 uncharacterized protein tcm_037289 0 20 9.72558926334223E-128 71.25% 3 C:integral to membrane; C:membrane; P:response to abscisic acid stimulus
XM_011010287.1 zinc transporter chloroplastic-like 0 20 0.0 83.0% 13 P:zinc ion transmembrane transport; C:integral to membrane; C:membrane; P:metal ion transport; P:ion transport; P:transport; P:transmembrane transport; F:metal ion transmembrane transporter activity; F:zinc ion transmembrane transporter activity; C:plasma membrane; F:2-alkenal reductase activity; P:oxidation reduction; F:oxidore…
XM_011010288.1 rna-binding protein 24-like isoform x1 0 20 3.17873058600927E-133 90.95% 2 F:nucleic acid binding; F:nucleotide binding
XM_011010289.1 rna-binding protein 24-like isoform x1 0 20 4.57677260190232E-132 90.75% 2 F:nucleic acid binding; F:nucleotide binding
XM_011010290.1 rna-binding protein 24-like isoform x2 0 20 1.64674336778461E-129 91.6% 2 F:nucleic acid binding; F:nucleotide binding
XM_011010291.1 transcription factor myb44 0 20 0.0 73.5% 1 F:DNA binding
XM_011010292.1 uncharacterized protein loc104802714 0 20 0.0 43.95% 0 -
XM_011010293.1 bifunctional aspartate aminotransferase and glutamate aspartate-prephenate aminotransferase 0 20 0.0 89.9% 15 P:biosynthetic process; F:catalytic activity; F:pyridoxal phosphate binding; F:transferase activity; F:L-aspartate:2-oxoglutarate aminotransferase activity; F:L-phenylalanine:2-oxoglutarate aminotransferase activity; F:transaminase activity; F:identical protein binding; F:g…	prephenate pathway; P:L-phenylalanine biosynthetic process; P:cellular amino acid biosynthetic process; C:plastid; C:chloroplast
XM_011010294.1 protein nen4-like 0 20 2.71940471308508E-155 86.2% 1 F:nucleic acid binding
XM_011010295.1 sulfate transporter 0 20 0.0 86.95% 9 ; C:integral to membrane; C:membrane; P:transport; P:sulfate transport; F:secondary active sulfate transmembrane transporter activity; F:sulfate transmembrane transporter activity; P:transmembrane transport; C:integral to plasma membrane
XM_011010296.1 chaperone protein dnaj chloroplastic-like 0 20 8.1608445984416E-95 74.2% 0 -
XM_011010297.1 inositol-3-phosphate synthase 0 20 0.0 97.15% 6 F:inositol-3-phosphate synthase activity; P:phospholipid biosynthetic process; P:inositol biosynthetic process; F:isomerase activity; P:lipid metabolic process; C:cytoplasm
XM_011010298.1 senescence-associated family protein 0 20 4.24788308092489E-86 65.75% 0 -
XM_011010299.1 probable s-adenosylmethionine-dependent methyltransferase at5g37990 0 20 0.0 75.65% 4 F:methyltransferase activity; P:methylation; F:transferase activity; F:jasmonate O-methyltransferase activity
XM_011010300.1 type i inositol -trisphosphate 5-phosphatase cvp2-like 0 20 0.0 84.0% 6 P:phosphoinositide dephosphorylation; F:hydrolase activity; F:phosphatidylinositol-4	5-bisphosphate 5-phosphatase activity; P:root hair cell differentiation; P:root epidermal cell differentiation; P:cell tip growth
XM_011010301.1 transcription factor myb26 0 20 0.0 72.95% 3 P:secondary cell wall biogenesis; C:nucleus; F:DNA binding
XM_011010303.1 germination family protein 0 20 1.40929184486611E-43 91.0% 2 C:integral to membrane; C:membrane
XM_011010304.1 pi-plc x domain-containing protein at5g67130-like 0 20 0.0 90.25% 2 P:lipid metabolic process; F:phosphoric diester hydrolase activity
XM_011010305.1 pi-plc x domain-containing protein at5g67130-like 0 20 0.0 90.3% 2 P:lipid metabolic process; F:phosphoric diester hydrolase activity
XM_011010306.1 pi-plc x domain-containing protein at5g67130-like 0 20 0.0 81.4% 2 P:lipid metabolic process; F:phosphoric diester hydrolase activity
XM_011010307.1 pi-plc x domain-containing protein at5g67130-like isoform x2 0 20 2.87788797445019E-176 89.05% 2 P:lipid metabolic process; F:phosphoric diester hydrolase activity
XM_011010308.1 cytochrome p450 85a 0 20 0.0 92.5% 13 F:heme binding; F:iron ion binding; P:sterol metabolic process; F:oxidoreductase activity	acting on paired donors	with incorporation or reduction of molecular oxygen; P:brassinosteroid homeostasis; P:oxidation reduction; P:multicellular organismal development; F:oxidoreductase activity; F:metal ion binding; F:monooxygenase activity; P:brassinosteroid biosynthetic process; C:integral to membrane; C:membrane
XM_011010309.1 udp-arabinopyranose mutase 1 0 20 0.0 95.55% 7 P:plant-type cell wall biogenesis; P:UDP-L-arabinose metabolic process; P:cellulose biosynthetic process; C:cytosol; C:Golgi apparatus; ; F:intramolecular transferase activity
XM_011010310.1 probable trna (guanine -n )-dimethyltransferase 2 0 20 0.0 90.9% 10 F:RNA binding; C:mitochondrion; ; P:tRNA processing; F:tRNA (guanine-N2-)-methyltransferase activity; C:nucleus; P:tRNA methylation; P:methylation; F:methyltransferase activity; F:transferase activity
XM_011010311.1 transcription factor myb48-like 0 20 9.41043766139373E-112 78.2% 1 F:DNA binding
XM_011010312.1 uncharacterized protein loc105113942 0 20 0.0 70.35% 1 F:DNA binding
XM_011010313.1 uncharacterized protein loc105113942 0 20 0.0 70.35% 1 F:DNA binding
XM_011010315.1 udp-glucose dehydrogenase 0 20 0.0 97.15% 10 P:oxidation reduction; F:oxidoreductase activity; F:oxidoreductase activity	acting on the CH-OH group of donors	NAD or NADP as acceptor; F:UDP-glucose 6-dehydrogenase activity; F:NAD or NADH binding; P:glycosaminoglycan biosynthetic process; C:nucleus; P:carbohydrate metabolic process; P:UDP-glucuronate biosynthetic process; C:cytosol
XM_011010316.1 c2h2-like zinc finger 0 20 0.0 59.35% 3 F:metal ion binding; F:nucleic acid binding; F:zinc ion binding
XM_011010317.1 probable beta- -galactosyltransferase 20 0 20 0.0 91.45% 13 P:protein amino acid glycosylation; F:carbohydrate binding; F:transferase activity; C:integral to membrane; C:membrane; F:galactosyltransferase activity; C:Golgi apparatus; F:transferase activity	transferring glycosyl groups; F:galactosylxylosylprotein 3-beta-galactosyltransferase activity; P:arabinogalactan protein metabolic process; F:UDP-galactosyltransferase activity; P:protein amino acid O-linked glycosylation via hydroxyproline; C:endomembrane system
XM_011010318.1 uncharacterized protein loc105113947 0 20 0.0 65.25% 2 C:integral to membrane; C:membrane
XM_011010319.1 uncharacterized protein loc105113947 0 20 0.0 65.25% 2 C:integral to membrane; C:membrane
XM_011010321.1 swib complex baf60b domain-containing family protein 0 20 1.55197136787497E-164 77.2% 1 F:DNA binding
XM_011010322.1 uncharacterized protein loc105113949 isoform x1 0 20 1.66735060825146E-161 77.35% 1 F:DNA binding
XM_011010323.1 swib complex baf60b domain-containing family protein 0 20 1.1093946316274E-162 77.1% 1 F:DNA binding
XM_011010324.1 rho gdp-dissociation inhibitor 1-like 0 20 1.91525047574792E-138 86.3% 3 P:regulation of catalytic activity; F:Rho GDP-dissociation inhibitor activity; C:cytoplasm
XM_011010325.1 3 -n-debenzoyl-2 -deoxytaxol n- 0 20 0.0 73.35% 5 P:metabolic process; F:transferase activity	transferring acyl groups other than amino-acyl groups; F:transferase activity; F:salutaridinol 7-O-acetyltransferase activity; F:transferase activity	transferring acyl groups
XM_011010326.1 u4 tri-snrnp-associated protein 2-like 0 20 0.0 85.95% 7 F:metal ion binding; F:zinc ion binding; P:protein deubiquitination; ; P:proteolysis; F:hydrolase activity; F:peptidase activity
XM_011010327.1 anthocyanidin 3-o-glucosyltransferase 2-like 0 20 0.0 82.0% 11 F:transferase activity; F:quercetin 7-O-glucosyltransferase activity; F:transferase activity	transferring hexosyl groups; F:quercetin 3-O-glucosyltransferase activity; F:transferase activity	transferring glycosyl groups; P:flavonoid biosynthetic process; ; C:intracellular membrane-bounded organelle; P:metabolic process; C:integral to membrane; C:membrane
XM_011010328.1 acyl- --sterol o-acyltransferase 1-like 0 20 1.53788844743625E-134 64.15% 6 C:integral to membrane; C:membrane; F:transferase activity; P:metabolic process; F:transferase activity	transferring acyl groups; F:O-acyltransferase activity
XM_011010329.1 uncharacterized protein loc105113957 0 20 8.0051268220359E-33 86.3% 0 -
XM_011010330.1 mannan endo- -beta-mannosidase 6-like 0 20 0.0 85.4% 9 F:hydrolase activity	hydrolyzing O-glycosyl compounds; P:mannan catabolic process; F:hydrolase activity; P:metabolic process; P:carbohydrate metabolic process; F:hydrolase activity	acting on glycosyl bonds; F:mannan endo-1	4-beta-mannosidase activity; C:integral to membrane; C:membrane
XM_011010332.1 plasminogen activator inhibitor 1 rna-binding 0 10 0.0 58.1% 0 -
XM_011010333.1 fumarylacetoacetase 0 20 0.0 92.05% 10 F:fumarylacetoacetase activity; P:metabolic process; F:catalytic activity; P:aromatic amino acid family metabolic process; F:hydrolase activity; ; C:cytosol; P:cell death; P:tyrosine catabolic process; F:chaperone binding
XM_011010334.1 transcription initiation factor iif subunit alpha 0 20 0.0 87.4% 12 C:integral to membrane; P:transcription initiation from RNA polymerase II promoter; P:positive regulation of RNA elongation from RNA polymerase II promoter; P:photosynthesis; F:DNA binding; C:nucleus; P:translational initiation; C:thylakoid; C:photosystem I; F:catalytic activity; F:translation initiation factor act…
XM_011010335.1 early nodulin-like protein 2 0 20 7.47129578009358E-77 73.25% 4 F:electron carrier activity; C:anchored to plasma membrane; C:integral to membrane; C:membrane
XM_011010336.1 proteasome subunit alpha type-4 0 20 8.47421624666519E-123 94.9% 12 P:proteolysis involved in cellular protein catabolic process; C:proteasome core complex	alpha-subunit complex; F:endopeptidase activity; F:hydrolase activity; C:nucleus; C:cytoplasm; F:threonine-type endopeptidase activity; C:proteasome core complex; C:proteasome complex; P:ubiquitin-dependent protein catabolic process; F:peptidase activity; P:proteolysis
XM_011010337.1 uncharacterized protein loc105113947 0 20 0.0 60.1% 2 C:integral to membrane; C:membrane
XM_011010338.1 f-box protein cpr30 0 20 0.0 62.35% 4 C:integral to membrane; C:membrane; F:ligase activity; P:metabolic process
XM_011010339.1 anthocyanidin 3-o-glucosyltransferase 2-like 0 20 2.70743416172578E-142 71.2% 11 P:metabolic process; F:transferase activity	transferring hexosyl groups; C:integral to membrane; C:membrane; F:quercetin 7-O-glucosyltransferase activity; F:quercetin 3-O-glucosyltransferase activity; P:flavonoid biosynthetic process; ; C:intracellular membrane-bounded organelle; F:transferase activity; F:transferase activity	transferring glycosyl groups
XM_011010341.1 cell differentiation protein rcd1 homolog isoform x1 0 20 3.53861747852645E-167 95.1% 5 P:mRNA catabolic process; C:CCR4-NOT complex; C:cytoplasmic mRNA processing body; P:negative regulation of translation; C:CCR4-NOT core complex
XM_011010342.1 cell differentiation protein rcd1 homolog isoform x1 0 20 1.22003046296825E-167 95.05% 5 P:mRNA catabolic process; C:CCR4-NOT complex; C:cytoplasmic mRNA processing body; P:negative regulation of translation; C:CCR4-NOT core complex
XM_011010343.1 protein faf- chloroplastic 0 20 0.0 69.35% 0 -
XM_011010344.1 dnaj heat shock n-terminal domain-containing family protein 0 20 2.06863004024227E-125 95.7% 0 -
XM_011010345.1 dnaj heat shock n-terminal domain-containing family protein 0 20 4.42075731840468E-111 95.95% 0 -
XM_011010346.1 serine threonine-protein phosphatase bsl3 0 20 0.0 95.15% 5 F:hydrolase activity; P:metabolic process; P:protein amino acid dephosphorylation; P:brassinosteroid mediated signaling pathway; F:phosphoprotein phosphatase activity
XM_011010347.1 btb poz domain-containing protein at3g56230-like 0 20 1.27852949255028E-143 84.9% 0 -
XM_011010349.1 btb poz domain-containing protein at3g56230-like 0 20 2.84167598704346E-125 86.8% 0 -
XM_011010350.1 protein tprxl 0 20 6.73128987982899E-69 62.1% 0 -
XM_011010351.1 protein tprxl 0 20 4.62519254897162E-69 62.1% 0 -
XM_011010352.1 peroxidase p7-like 0 20 0.0 90.4% 9 F:heme binding; P:response to oxidative stress; P:oxidation reduction; F:oxidoreductase activity; C:extracellular region; P:hydrogen peroxide catabolic process; F:peroxidase activity; F:metal ion binding;
XM_011010354.1 phd finger transcription factor family protein 0 20 2.53662977758634E-91 84.5% 6 F:metal ion binding; F:zinc ion binding; F:helicase activity; F:hydrolase activity; P:metabolic process; F:DNA binding
XM_011010355.1 flowering-promoting factor 1-like 0 20 7.60556058658712E-59 88.7% 0 -
XM_011010356.1 surface family protein 0 20 2.16217682733891E-65 87.45% 0 -
XM_011010357.1 probable plastid-lipid-associated protein chloroplastic 0 20 2.14860204687097E-124 85.35% 3 C:chloroplast envelope; C:chloroplast thylakoid; C:chloroplast
XM_011010358.1 calmodulin-like protein 7 0 20 3.19382289655206E-83 69.9% 1 F:calcium ion binding
XM_011010359.1 uncharacterized protein loc107871749 0 20 0.0 84.9% 0 -
XM_011010360.1 nac domain-containing protein 100-like isoform x2 0 20 0.0 86.75% 4 P:regulation of transcription	DNA-dependent; P:transcription	DNA-dependent; C:nucleus; F:DNA binding
XM_011010361.1 nac domain-containing protein 100-like isoform x2 0 20 0.0 86.75% 4 P:regulation of transcription	DNA-dependent; P:transcription	DNA-dependent; C:nucleus; F:DNA binding
XM_011010362.1 nac domain-containing protein 100-like isoform x2 0 20 0.0 86.8% 4 P:regulation of transcription	DNA-dependent; P:transcription	DNA-dependent; C:nucleus; F:DNA binding
XM_011010363.1 nac domain-containing protein 100-like isoform x2 0 20 0.0 86.85% 4 P:regulation of transcription	DNA-dependent; P:transcription	DNA-dependent; C:nucleus; F:DNA binding
XM_011010365.1 trna (guanine-n -)-methyltransferase 0 20 1.63504554006568E-142 93.0% 12 P:tRNA methylation; F:transferase activity; P:methylation; F:methyltransferase activity; P:tRNA processing; C:nucleus; F:RNA binding; C:tRNA methyltransferase complex; F:tRNA binding; ; P:tRNA modification; F:tRNA (guanine-N7-)-methyltransferase activity
XM_011010366.1 poly -binding protein 3-like 0 20 0.0 80.0% 11 F:RNA binding; F:nucleic acid binding; F:hydrolase activity; P:metabolic process; P:mRNA transcription; P:RNA processing; C:nucleus; P:negative regulation of long-day photoperiodism	flowering; P:shoot development; P:negative regulation of short-day photoperiodism	flowering; P:gynoecium development
XM_011010367.1 3-hydroxyisobutyryl- hydrolase 1-like 0 20 0.0 83.4% 2 F:hydro-lyase activity; P:metabolic process
XM_011010368.1 cryptochrome chloroplastic mitochondrial 0 20 0.0 83.25% 6 F:DNA photolyase activity; P:DNA repair; F:lyase activity; F:deoxyribodipyrimidine photo-lyase activity; C:integral to membrane; C:membrane
XM_011010369.1 uncharacterized protein loc102613768 0 20 0.0 68.4% 4 F:metal ion binding; F:zinc ion binding; C:integral to membrane; C:membrane
XM_011010370.1 uncharacterized protein loc102613768 0 20 0.0 68.6% 4 F:metal ion binding; F:zinc ion binding; C:integral to membrane; C:membrane
XM_011010371.1 uncharacterized protein loc102613768 0 20 0.0 68.35% 4 F:metal ion binding; F:zinc ion binding; C:integral to membrane; C:membrane
XM_011010372.1 uncharacterized protein loc102613768 0 20 0.0 68.4% 4 F:metal ion binding; F:zinc ion binding; C:integral to membrane; C:membrane
XM_011010373.1 3-hydroxyisobutyryl- hydrolase 1-like 0 20 0.0 82.6% 2 F:hydro-lyase activity; P:metabolic process
XM_011010374.1 3-hydroxyisobutyryl- hydrolase 1-like 0 20 0.0 81.2% 2 F:hydro-lyase activity; P:metabolic process
XM_011010375.1 u-box domain-containing protein 30-like 0 20 0.0 89.4% 3 P:protein ubiquitination; F:ubiquitin-protein ligase activity; F:ligase activity
XM_011010376.1 basic leucine zipper 9 0 20 3.0731724939188E-156 72.4% 6 P:regulation of transcription	DNA-dependent; F:sequence-specific DNA binding; F:protein homodimerization activity; F:protein heterodimerization activity; C:nucleus; F:transcription factor activity
XM_011010378.1 26s proteasome non-atpase regulatory subunit 11 homolog 0 20 0.0 87.15% 5 C:proteasome complex; C:plasmodesma; C:cytosol; C:integral to membrane; C:membrane
XM_011010379.1 26s proteasome non-atpase regulatory subunit 11 homolog 0 20 0.0 87.15% 5 C:proteasome complex; C:plasmodesma; C:cytosol; C:integral to membrane; C:membrane
XM_011010380.1 uncharacterized protein tcm_046898 0 20 5.18631500602375E-130 91.65% 2 C:integral to membrane; C:membrane
XM_011010381.1 auxin-responsive protein saur72-like 0 20 7.07002061969373E-78 81.3% 1 P:response to auxin stimulus
XM_011010382.1 l-ascorbate oxidase homolog 0 20 0.0 92.6% 8 P:oxidation reduction; F:oxidoreductase activity; F:copper ion binding; C:plasmodesma; C:membrane; C:plant-type cell wall; F:oxidoreductase activity	oxidizing metal ions; F:L-ascorbate oxidase activity
XM_011010383.1 myb family transcription factor at1g14600 0 20 1.41123351893161E-158 68.0% 4 P:regulation of transcription	DNA-dependent; P:transcription	DNA-dependent; C:nucleus; F:DNA binding
XM_011010384.1 uncharacterized protein loc105114002 0 20 5.44870843688511E-79 87.25% 0 -
XM_011010386.1 uncharacterized protein loc105114003 0 20 3.19433393974151E-79 86.75% 0 -
XM_011010387.1 dna repair atpase-related family protein 0 20 0.0 85.7% 2 C:integral to membrane; C:membrane
XM_011010388.1 nucleosome assembly protein 1 2-like isoform x1 0 20 7.89848225666291E-149 72.85% 4 P:nucleosome assembly; C:nucleus; P:oxidation reduction; F:oxidoreductase activity
XM_011010389.1 partner of y14 and mago-like isoform x1 0 20 1.12766648992902E-93 81.7% 3 C:cytoplasm; C:nucleoplasm; C:nucleolus
XM_011010390.1 partner of y14 and mago 0 20 4.24850306422742E-93 81.95% 3 C:cytoplasm; C:nucleoplasm; C:nucleolus
XM_011010391.1 pectinesterase-like 0 20 0.0 79.6% 14 ; P:cell wall modification; F:enzyme inhibitor activity; F:pectinesterase inhibitor activity; F:hydrolase activity; P:negative regulation of catalytic activity; F:aspartyl esterase activity; P:pectin catabolic process; F:pectinesterase activity; C:cell wall; C:integral to membrane; C:membrane; C:extracellular region; P:cell wall organization
XM_011010393.1 separase isoform x1 0 20 0.0 72.7% 20 P:meiotic chromosome separation; ; F:cysteine-type endopeptidase activity; C:nucleus; C:cytoplasm; C:centrosome; ; F:peptidase activity; P:proteolysis; F:hydrolase activity; P:endosperm development; P:cytokinesis by cell plate formation; P:chromosome separation; ; C:microtubule; P:embryonic development ending in seed dormancy; P:exocytosis; P:v…
XM_011010394.1 uncharacterized protein loc102626160 isoform x2 0 20 0.0 82.0% 0 -
XM_011010395.1 uncharacterized protein loc102626160 isoform x2 0 20 0.0 82.0% 0 -
XM_011010396.1 uncharacterized protein loc102626160 isoform x2 0 20 0.0 82.0% 0 -
XM_011010397.1 uncharacterized protein loc102626160 isoform x2 0 20 0.0 82.0% 0 -
XM_011010398.1 late embryogenesis abundant hydroxyproline-rich glycoprotein family isoform 1 0 20 2.98824937791983E-81 88.95% 3 C:integral to membrane; C:membrane; C:plasma membrane
XM_011010399.1 cop9 signalosome complex subunit 8 0 20 1.22174603504203E-64 70.4% 0 -
XM_011010400.1 protein photoperiod-independent early flowering 1-like isoform x1 0 20 0.0 90.6% 5 F:ATP binding; F:DNA binding; F:helicase activity; F:transferase activity; P:metabolic process
XM_011010401.1 protein photoperiod-independent early flowering 1-like isoform x2 0 20 0.0 90.7% 9 F:ATP binding; F:DNA binding; F:helicase activity; F:transferase activity; P:metabolic process; C:cell wall; P:petal formation; P:negative regulation of flower development; P:defense response to bacterium
XM_011010402.1 protein photoperiod-independent early flowering 1-like isoform x1 0 20 0.0 90.8% 5 F:ATP binding; F:DNA binding; F:helicase activity; F:transferase activity; P:metabolic process
XM_011010404.1 protein photoperiod-independent early flowering 1-like isoform x1 0 20 0.0 90.45% 5 F:ATP binding; F:DNA binding; F:helicase activity; F:transferase activity; P:metabolic process
XM_011010405.1 uncharacterized protein tcm_037357 0 20 2.48578733513433E-107 80.25% 0 -
XM_011010406.1 probable 18s rrna (guanine-n )-methyltransferase 0 20 3.60834769374476E-122 90.4% 4 F:methyltransferase activity; P:metabolic process; P:methylation; F:transferase activity
XM_011010407.1 uncharacterized protein tcm_037357 0 20 9.71265754628117E-93 83.15% 0 -
XM_011010408.1 nuclear transcription factor y subunit b-4-like 0 20 1.36898982140494E-79 84.65% 4 P:regulation of transcription	DNA-dependent; F:sequence-specific DNA binding; F:protein heterodimerization activity; C:nucleus
XM_011010410.1 cullin-1-like 0 20 2.46535552254891E-58 77.2% 5 P:protein ubiquitination during ubiquitin-dependent protein catabolic process; C:cullin-RING ubiquitin ligase complex; F:ubiquitin protein ligase binding; ; P:ubiquitin-dependent protein catabolic process
XM_011010411.1 cullin-1-like isoform x1 0 20 9.94891894815778E-60 78.05% 5 P:protein ubiquitination during ubiquitin-dependent protein catabolic process; C:cullin-RING ubiquitin ligase complex; F:ubiquitin protein ligase binding; ; P:ubiquitin-dependent protein catabolic process
XM_011010412.1 cullin-1-like 0 20 4.05856972618567E-59 77.15% 5 P:protein ubiquitination during ubiquitin-dependent protein catabolic process; C:cullin-RING ubiquitin ligase complex; F:ubiquitin protein ligase binding; ; P:ubiquitin-dependent protein catabolic process
XM_011010413.1 nuclear transcription factor y subunit c-2 0 20 1.32586707523377E-108 91.2% 4 F:protein heterodimerization activity; C:nucleus; C:cytoplasm; P:positive regulation of transcription	DNA-dependent
XM_011010414.1 nuclear transcription factor y subunit c-2 0 20 1.35768788503939E-108 91.2% 4 F:protein heterodimerization activity; C:nucleus; C:cytoplasm; P:positive regulation of transcription	DNA-dependent
XM_011010415.1 nuclear transcription factor y subunit c-2 0 20 1.32056360693284E-108 91.2% 4 F:protein heterodimerization activity; C:nucleus; C:cytoplasm; P:positive regulation of transcription	DNA-dependent
XM_011010416.1 nuclear transcription factor y subunit c-2 0 20 1.52550089532E-108 91.2% 4 F:protein heterodimerization activity; C:nucleus; C:cytoplasm; P:positive regulation of transcription	DNA-dependent
XM_011010417.1 nuclear transcription factor y subunit c-2 0 20 1.42520844891488E-108 91.2% 4 F:protein heterodimerization activity; C:nucleus; C:cytoplasm; P:positive regulation of transcription	DNA-dependent
XM_011010418.1 nuclear transcription factor y subunit c-2 0 20 1.35238441673845E-108 91.2% 4 F:protein heterodimerization activity; C:nucleus; C:cytoplasm; P:positive regulation of transcription	DNA-dependent
XM_011010419.1 nuclear transcription factor y subunit c-2 0 20 2.01828315257968E-108 91.2% 4 F:protein heterodimerization activity; C:nucleus; C:cytoplasm; P:positive regulation of transcription	DNA-dependent
XM_011010420.1 probable splicing factor 3a subunit 1 0 20 0.0 86.55% 7 F:RNA binding; C:U2-type prespliceosome; P:regulation of alternative nuclear mRNA splicing	via spliceosome; P:RNA processing; C:U2 snRNP; C:catalytic step 2 spliceosome; P:nuclear mRNA 3-splice site recognition"
XM_011009846.1	146	55	107	409	255	441	166	384	340	152	146	111	41	57	88	37	38	37	146	55	107	140	61	99	136	52	53	156.8862081	-2.571082365	4.89E-23	1.20E-21	NA	NA
XM_011009847.1	73	89	66	284	159	187	255	214	190	102	61	33	14	19	29	35	38	0	73	89	66	33	117	86	57	51	68	100.7007345	-2.202435244	2.69E-11	2.02E-10	NA	NA
XM_011009848.1	93	112	95	70	72	102	111	96	80	207	223	216	264	552	314	238	214	277	93	112	95	257	296	138	305	180	289	190.6163414	1.3155584	5.84E-15	6.60E-14	NA	NA
XM_011009883.1	3962	5304	4330	1516	4063	5846	4832	3434	3851	9229	9850	9372	12821	13649	13811	13881	16235	16267	3962	5304	4330	7985	9144	6972	8840	8101	10299	8183.29465	0.958936556	3.04E-18	4.70E-17	NA	NA
XM_011009907.1	34	60	64	3	112	28	188	82	41	26	58	109	171	201	116	375	827	872	34	60	64	312	25	24	16	88	67	162.8992538	0.004864304	3.58E-05	0.000117837	NA	NA
XM_011009916.1	14	21	20	13	5	16	9	8	4	39	19	28	63	112	76	34	49	89	14	21	20	31	58	11	31	23	38	32.15906885	1.092545709	1.80E-08	9.50E-08	NA	NA
XM_011010004.1	176	93	144	129	87	97	96	60	108	51	44	47	20	12	12	17	39	10	176	93	144	115	47	39	62	41	34	68.11304786	-1.552774093	5.56E-15	6.31E-14	NA	NA
XM_011010006.1	1379	1123	988	389	381	414	432	550	666	556	496	262	413	104	376	312	635	203	1379	1123	988	1071	485	999	1550	762	1246	648.7260965	1.215402061	8.83E-07	3.69E-06	NA	NA
XM_011010022.1	81	78	67	208	136	298	187	135	149	67	50	51	24	58	39	23	22	30	81	78	67	31	28	46	45	68	49	87.53021005	-2.280301856	3.41E-36	2.46E-34	NA	NA
XM_011010076.1	179	208	189	243	109	137	118	195	233	134	133	124	73	86	92	45	30	26	179	208	189	156	173	184	224	147	112	140.9943567	-0.389755318	3.96E-15	4.54E-14	NA	NA
XM_011010150.1	2449	2285	2261	13110	6084	7782	7053	9570	11256	4563	2189	2339	1753	1433	2120	1774	2073	1224	2449	2285	2261	2896	1754	2645	1811	1029	1444	4152.848078	-3.043621893	4.07E-44	5.38E-42	NA	NA
XM_011010191.1	191	141	177	677	263	457	214	346	318	115	104	82	33	52	54	51	66	29	191	141	177	130	114	88	105	100	86	179.4733516	-2.613248738	3.88E-46	5.86E-44	NA	NA
XM_011010207.1	165	145	145	384	125	264	100	150	158	102	98	79	62	94	77	53	95	46	165	145	145	143	136	145	138	114	102	134.4218884	-1.48246741	4.70E-13	4.34E-12	NA	NA
XM_011010208.1	207	177	202	592	156	277	88	237	191	185	120	101	114	100	115	90	58	38	207	177	202	141	281	203	234	87	157	178.4500063	-1.521864857	4.85E-07	2.10E-06	NA	NA
XM_011010223.1	4931	4632	4521	9760	5034	9613	5355	8242	7237	2007	1363	1571	306	1382	813	902	1662	1733	4931	4632	4521	3832	3912	3552	3278	4006	2987	4088.571253	-1.562082734	5.56E-29	2.29E-27	NA	NA
XM_011010227.1	708	599	739	662	446	372	238	528	475	458	350	298	273	187	265	245	268	194	708	599	739	510	403	442	351	233	372	405.9526324	-1.014520795	4.39E-10	2.86E-09	NA	NA
XM_011010228.1	1187	854	1131	3826	1426	2589	1675	4031	2758	622	336	293	56	361	306	139	182	245	1187	854	1131	183	627	701	1221	688	794	1188.377687	-1.917300714	7.66E-22	1.67E-20	NA	NA
XM_011010229.1	44	30	58	63	25	12	10	35	40	25	17	14	8	4	12	15	8	7	44	30	58	14	24	21	21	24	13	23.49445386	-1.157879902	0.000198278	0.000577615	NA	NA
XM_011010253.1	79	114	128	23	119	45	156	75	116	279	269	355	233	187	342	364	270	266	79	114	128	268	192	206	74	118	167	177.8882653	0.622648331	4.07E-06	1.55E-05	NA	NA
XM_011010259.1	135	96	177	1767	426	704	15	289	219	27	28	18	13	24	20	19	31	9	135	96	177	72	102	90	78	33	34	213.2491042	-4.738573324	1.23E-29	5.35E-28	NA	NA
XM_011010297.1	444	1288	446	845	2020	2723	2585	1222	842	668	2062	1731	1947	5199	2248	3186	5920	6896	444	1288	446	1346	1242	464	6137	3492	6257	2497.987528	1.179713676	9.25E-09	5.09E-08	NA	NA
XM_011010303.1	0	0	0	0	2	0	4	0	2	10	2	6	10	4	12	23	28	2	0	0	0	20	5	11	1	0	19	6.318969002	2.910768165	0.007498386	0.016121704	NA	NA
XM_011010311.1	2	1	1	14	16	33	35	11	26	26	22	49	6	8	11	6	9	1	2	1	1	6	2	1	6	0	5	12.46456648	-2.878476914	3.74E-11	2.77E-10	NA	NA
XM_011010327.1	30	79	51	62	43	49	20	27	20	36	94	65	213	173	179	450	425	517	30	79	51	87	44	44	100	102	102	123.7004478	0.641312251	6.86E-44	8.85E-42	NA	NA
XM_011010339.1	1	6	3	1	2	6	5	1	5	8	6	3	16	28	22	8	13	12	1	6	3	10	17	9	10	9	6	8.151916915	1.161643527	1.68E-05	5.80E-05	NA	NA
XM_011010433.1	0	0	0	23	2	13	1	43	16	4	3	0	1	0	0	0	0	0	0	0	0	0	5	4	64	0	21	8.522242413	0.67223451	0.001238809	0.003116734	wound-responsive protein gwin3-like	P:proteolysis; P:negative regulation of endopeptidase activity; F:peptidase activity; F:endopeptidase inhibitor activity
XM_011010458.1	495	310	378	1326	479	1156	465	1377	1153	269	147	146	52	179	144	49	91	63	495	310	378	148	243	334	326	279	225	442.7367026	-2.17472987	1.85E-25	5.56E-24	uncharacterized protein loc105114049	-
XM_011010466.1	326	227	214	759	424	658	352	870	759	523	295	259	248	146	80	17	57	14	326	227	214	187	227	178	822	143	171	344.1907088	-1.12233883	2.31E-11	1.75E-10	beta-glucosidase 12-like	F:hydrolase activity, hydrolyzing O-glycosyl compounds; P:response to hormone stimulus; P:response to salt stress; P:carbohydrate metabolic process; P:glucosinolate catabolic process; F:beta-glucosidase activity
XM_011010467.1	45	24	79	83	61	105	27	101	50	17	16	35	22	8	10	2	6	0	45	24	79	10	10	21	150	23	25	40.2982702	-0.74173258	1.27E-08	6.84E-08	beta-glucosidase 12-like	F:hydrolase activity, hydrolyzing O-glycosyl compounds; P:response to hormone stimulus; P:response to salt stress; P:carbohydrate metabolic process; P:glucosinolate catabolic process; F:beta-glucosidase activity
XM_011010468.1	72	33	44	306	132	198	94	165	152	103	66	58	49	32	17	2	19	3	72	33	44	61	34	40	171	36	33	85.00625658	-1.835178224	7.78E-11	5.56E-10	beta-glucosidase 12-like	F:hydrolase activity, hydrolyzing O-glycosyl compounds; P:response to hormone stimulus; P:response to salt stress; P:carbohydrate metabolic process; P:glucosinolate catabolic process; F:beta-glucosidase activity
XM_011010503.1	1168	1880	1140	704	1421	2038	1011	619	718	801	1371	1060	4451	5643	5718	3991	3403	4406	1168	1880	1140	1646	2211	1546	2412	2741	2926	2217.590351	0.668414402	3.70E-28	1.43E-26	thaumatin-like protein	-
XM_011010540.1	126	69	61	186	174	173	219	389	461	112	106	85	30	19	29	28	57	23	126	69	61	87	38	60	60	32	55	118.6987203	-2.228573701	3.16E-36	2.29E-34	e3 ubiquitin-protein ligase pub24-like	P:protein ubiquitination; F:ubiquitin-protein ligase activity
XM_011010584.1	5239	2979	3816	7529	4258	4910	3220	6127	5900	1972	1993	1550	1371	1785	1826	1235	1547	1027	5239	2979	3816	3550	2452	2902	3344	2042	2751	3272.037742	-1.417441641	1.57E-29	6.72E-28	NA	NA
XM_011010595.1	8439	6709	11169	2726	1099	1218	409	1773	1479	478	540	284	313	234	376	181	453	118	8439	6709	11169	4014	5859	7899	2987	2438	2240	2642.516482	0.228181174	7.69E-38	6.24E-36	inositol oxygenase 2	P:oxidation reduction; C:cytoplasm; P:inositol catabolic process; F:inositol oxygenase activity; F:iron ion binding; F:oxidoreductase activity
XM_011010605.1	218	87	265	193	457	47	143	74	117	149	78	32	35	38	117	13	1	2	218	87	265	509	123	89	7	14	26	121.0926724	-4.255248157	7.85E-09	4.36E-08	glycoside hydrolase 9c1	F:hydrolase activity, hydrolyzing O-glycosyl compounds; F:carbohydrate binding; F:cellulase activity; F:hydrolase activity; P:metabolic process; P:carbohydrate metabolic process; F:hydrolase activity, acting on glycosyl bonds; F:catalytic activity
XM_011010619.1	118	65	136	511	222	231	119	206	238	89	92	47	36	38	51	35	43	23	118	65	136	42	55	71	60	37	46	118.014729	-3.144846238	1.60E-30	7.36E-29	probable tyrosine-protein phosphatase at1g05000	F:phosphatase activity; P:dephosphorylation; P:peptidyl-tyrosine dephosphorylation; F:protein tyrosine phosphatase activity
XM_011010691.1	5393	4623	5099	14825	6415	11181	9134	8946	13986	8670	5125	6189	1750	1010	1448	1883	2898	1395	5393	4623	5099	1633	1670	1644	3752	1846	2850	5418.766491	-2.326187106	3.06E-45	4.34E-43	tonoplast dicarboxylate transporter-like	F:transporter activity; C:integral to membrane; P:sodium ion transport; C:membrane; C:vacuole; P:malate transmembrane transport; P:transmembrane transport; ; F:malate transmembrane transporter activity
XM_011010722.1	464	313	380	236	211	154	176	272	341	366	204	225	115	166	126	183	53	95	464	313	380	443	328	417	166	230	199	244.2839306	-0.345828288	1.86E-06	7.42E-06	uncharacterized protein loc105114234	C:integral to membrane; C:membrane
XM_011010767.1	5	3	4	2	1	0	0	1	2	3	0	7	5	24	10	24	12	28	5	3	4	10	18	5	3	7	6	7.250907781	2.085138935	1.47E-05	5.13E-05	nep1-interacting 1	F:metal ion binding; C:integral to membrane; C:membrane; F:zinc ion binding
XM_011010779.1	1660	1190	1043	1506	3600	5263	5129	4326	6085	8672	5740	7929	5280	12062	5515	9170	11588	9640	1660	1190	1043	6497	2948	2104	2397	1320	2426	5015.696471	-1.080900286	1.04E-13	1.03E-12	ap2 domain transcription factor family protein	P:regulation of transcription, DNA-dependent; P:transcription, DNA-dependent; C:nucleus; F:transcription factor activity; F:DNA binding; P:cell death; P:positive regulation of transcription, DNA-dependent; C:cytoplasm; P:heat acclimation; C:plasma membrane
XM_011010848.1	796	891	1018	3313	1607	3503	1783	3827	2781	1150	1269	889	569	1552	1006	745	893	855	796	891	1018	336	634	794	1502	1153	1235	1487.674074	-1.45607545	2.44E-20	4.64E-19	NA	NA
XM_011010869.1	3781	3608	4988	994	1035	938	871	1126	1415	1351	2806	1243	751	605	1004	696	750	573	3781	3608	4988	1843	2665	3174	2112	1826	1986	1722.652401	0.653568459	5.83E-33	3.31E-31	NA	NA
XM_011010886.1	224	218	282	197	114	148	107	114	83	40	131	82	48	54	38	63	105	82	224	218	282	101	170	103	150	113	175	124.0055401	-0.433053701	2.39E-12	2.04E-11	NA	NA
XM_011010917.1	11	270	276	2068	568	2500	1627	3801	2003	27	1	74	1	8	1	206	0	2	11	270	276	23	0	37	983	341	511	714.160291	-1.860488464	1.45E-07	6.76E-07	NA	NA
XM_011010964.1	927	627	825	4236	1053	1516	537	1189	1213	634	382	409	293	314	292	199	255	152	927	627	825	568	437	435	497	244	278	793.9987286	-3.15611437	7.90E-26	2.49E-24	NA	NA
XM_011011003.1	132	137	100	53	93	94	70	55	74	115	188	115	354	311	458	295	345	398	132	137	100	261	130	141	359	306	373	198.4729897	1.785427194	1.42E-29	6.13E-28	NA	NA
XM_011011104.1	0	0	0	226	14	102	6	603	268	6	10	20	1	0	1	0	0	0	0	0	0	5	138	15	300	0	63	79.86526747	-0.422547251	1.59E-08	8.48E-08	NA	NA
XM_011011105.1	1	3	2	230	29	109	4	14	223	8	4	9	6	2	8	0	2	4	1	3	2	14	78	11	170	0	48	43.09625823	-1.256229668	4.14E-06	1.57E-05	NA	NA
XM_011011106.1	1	3	2	230	29	109	4	1177	223	8	4	9	6	2	8	0	2	4	1	3	2	14	78	11	170	0	48	100.7727285	-1.256308461	3.68E-10	2.42E-09	NA	NA
XM_011011110.1	41	79	82	155	30	33	5	32	14	1	14	9	8	3	5	10	12	16	41	79	82	36	97	47	33	98	46	39.52431627	-0.626866183	1.60E-07	7.38E-07	NA	NA
XM_011011133.1	2740	2721	3042	8662	5032	6510	3599	7709	5560	2942	2283	2012	894	1986	1911	1182	1607	1454	2740	2721	3042	1068	1955	2383	4922	2882	3429	3430.62742	-1.22103679	8.47E-25	2.41E-23	NA	NA
XM_011011144.1	4	1	2	13	7	11	1	20	10	3	10	2	0	0	2	0	2	1	4	1	2	1	1	1	9	0	2	4.558148977	-1.933406023	0.001378981	0.003436399	NA	NA
XM_011011179.1	944	830	1004	685	776	521	601	515	849	516	331	364	229	161	254	352	303	177	944	830	1004	520	245	481	304	243	220	489.3600276	-1.722578793	3.91E-20	7.30E-19	NA	NA
XM_011011193.1	133	212	159	28	85	64	53	56	50	81	187	171	164	134	259	274	248	286	133	212	159	108	89	116	122	195	182	140.0059497	1.20321437	1.54E-09	9.37E-09	NA	NA
XM_011011249.1	3040	2886	2934	5885	4141	8471	4794	10027	6969	2401	1945	1710	451	2530	1794	1192	1669	1975	3040	2886	2934	1044	1885	2340	4747	4051	3459	3597.663696	-0.910677438	9.57E-16	1.16E-14	NA	NA
XM_011011266.1	63	42	40	71	52	133	64	169	144	29	17	24	13	7	13	9	12	8	63	42	40	39	24	20	66	34	32	49.67143013	-1.287720152	2.66E-24	7.24E-23	NA	NA
XM_011011267.1	323	1084	691	221	264	523	938	413	307	667	1953	1718	2398	4262	1996	1738	2136	2721	323	1084	691	898	618	523	1169	1385	1213	1203.892006	1.620067357	4.68E-10	3.05E-09	NA	NA
XM_011011288.1	593	300	269	6617	2571	2802	540	728	988	350	242	221	89	66	117	59	96	56	593	300	269	628	144	225	115	102	98	866.7447211	-5.625917159	1.44E-61	5.88E-59	NA	NA
XM_011011297.1	0	1	0	57	7	16	1	120	67	4	3	6	0	0	0	0	0	0	0	1	0	1	34	6	77	0	32	19.10523567	-0.071009821	9.53E-06	3.42E-05	NA	NA
XM_011011336.1	1109	927	1645	1605	581	927	1296	2075	3240	2116	691	721	211	218	270	129	331	93	1109	927	1645	1252	723	564	4756	1120	2457	1205.926727	0.987284794	1.46E-14	1.58E-13	1-aminocyclopropane-1-carboxylate oxidase-like	F:metal ion binding; P:oxidation reduction; F:flavonol synthase activity; F:oxidoreductase activity; P:flavonol biosynthetic process
XM_011011372.1	2	0	1	20	14	3	5	4	3	3	0	1	0	3	0	0	0	0	2	0	1	2	0	0	1	0	1	3.020733736	-4.653791906	0.00053434	0.001442532	protein nrt1 ptr family -like	C:integral to membrane; C:membrane; P:transport; F:transporter activity; P:regulation of apoptosis
XM_011011409.1	100	238	213	42	146	128	120	218	121	294	439	326	568	435	514	551	546	632	100	238	213	249	390	77	632	338	512	312.6890346	1.890478456	4.27E-07	1.87E-06	auxin efflux carrier component 1 family protein	F:auxin efflux transmembrane transporter activity; P:auxin homeostasis; C:integral to membrane; C:membrane; P:auxin polar transport; P:transport; P:auxin mediated signaling pathway; P:auxin efflux; P:transmembrane transport; C:endoplasmic reticulum; C:plasma membrane; C:basal plasma membrane; C:plasmodesma; C:apical part of cell; C:plant-type cell wall; P:leaf formation; P:flower development; P:s…
XM_011011428.1	26	29	13	4	4	18	12	8	5	3	20	18	76	89	99	47	50	87	26	29	13	21	51	19	87	67	80	37.03476909	2.869586124	6.22E-12	5.04E-11	protein too many mouths	C:plant-type cell wall; C:integral to membrane; C:membrane; F:kinase activity; P:oxidation reduction; F:oxidoreductase activity; P:phosphorylation; F:2-alkenal reductase activity
XM_011011432.1	31	11	18	171	68	141	74	149	149	24	16	17	4	22	11	10	11	15	31	11	18	19	14	34	51	21	27	50.40760183	-2.323245225	1.13E-22	2.68E-21	NA	NA
XM_011011512.1	62	31	44	189	69	124	89	274	183	48	18	17	1	21	17	6	20	9	62	31	44	39	25	51	69	56	78	69.24040147	-1.280098302	1.45E-14	1.57E-13	heavy-metal-associated domain-containing family protein	P:cellular transition metal ion homeostasis; C:cytoplasm; F:transition metal ion binding; P:metal ion transport
XM_011011579.1	1222	846	1004	889	695	771	1027	950	1293	746	613	517	309	220	280	408	469	294	1222	846	1004	713	491	604	561	443	476	675.9228892	-1.021070798	5.36E-33	3.05E-31	NA	NA
XM_011011637.1	49	66	59	98	57	46	36	22	34	26	48	27	36	18	33	22	25	16	49	66	59	31	54	43	56	27	28	40.55753139	-1.248321815	5.24E-06	1.96E-05	NA	NA
XM_011011655.1	135	77	88	143	70	71	71	76	85	40	38	22	24	19	20	14	22	7	135	77	88	70	67	37	27	31	29	55.93810077	-2.064232777	1.23E-19	2.19E-18	NA	NA
XM_011011666.1	916	575	991	2821	1077	1542	527	459	463	298	246	200	133	293	232	109	117	119	916	575	991	1633	1532	706	401	315	392	704.9652424	-2.67151597	3.58E-48	6.29E-46	NA	NA
XM_011011667.1	64	31	66	89	55	47	48	26	39	34	47	13	11	7	18	9	8	9	64	31	66	138	79	94	25	37	33	43.35870512	-1.349637906	2.58E-15	3.00E-14	NA	NA
XM_011011685.1	94	13	75	52	139	10	47	13	14	28	24	6	7	4	25	6	1	5	94	13	75	133	23	23	3	1	8	32.60835146	-4.485019334	2.70E-05	9.08E-05	NA	NA
XM_011011686.1	40	8	43	10	39	9	26	6	11	13	7	6	1	6	11	5	0	1	40	8	43	75	18	8	1	2	6	14.76336441	-3.045178027	0.000404142	0.001115474	NA	NA
XM_011011697.1	15	7	6	36	14	22	6	15	8	7	3	2	1	2	2	3	4	4	15	7	6	6	2	11	10	5	4	8.797357133	-2.299358881	4.10E-07	1.79E-06	NA	NA
XM_011011714.1	169	93	79	48	98	100	35	17	22	24	44	30	0	20	24	29	26	28	169	93	79	180	77	118	102	61	79	62.55998977	-0.360702169	3.64E-11	2.70E-10	receptor-like protein 12	C:integral to membrane; C:membrane
XM_011011717.1	19	20	8	5	9	10	0	5	0	2	10	2	0	2	0	2	2	2	19	20	8	7	7	9	10	10	5	6.130331424	-0.245845169	3.78E-05	0.000123983	e3 ubiquitin-protein ligase ccnb1ip1 homolog isoform x1	F:metal ion binding; P:proteasomal ubiquitin-dependent protein catabolic process; P:reciprocal meiotic recombination; ; F:zinc ion binding; P:protein ubiquitination; C:nucleus; C:chromosome; P:chiasma assembly; ; P:meiosis
XM_011011731.1	10888	8681	11249	28892	14888	19162	17987	18958	22086	8251	7249	6408	2113	2385	3156	2982	4270	2478	10888	8681	11249	4840	6013	6980	6932	5681	5418	10118.44403	-2.162449243	1.03E-79	1.39E-76	probable -trehalose-phosphate synthase	P:trehalose biosynthetic process; F:transferase activity; F:catalytic activity; C:mitochondrion; C:cytosol; P:dephosphorylation; F:hydrolase activity; F:alpha,alpha-trehalose-phosphate synthase (UDP-forming) activity; F:trehalose-phosphatase activity; F:transferase activity, transferring glycosyl groups
XM_011011757.1	265	263	170	178	1699	1281	2068	125	431	7637	684	1914	5848	13071	7361	12126	7524	8310	265	263	170	21682	7047	9579	3801	1016	6684	4741.961288	1.498362597	1.09E-08	5.95E-08	1-aminocyclopropane-1-carboxylate oxidase 1	F:metal ion binding; P:oxidation reduction; F:oxidoreductase activity; F:dioxygenase activity; F:1-aminocyclopropane-1-carboxylate oxidase activity
XM_011011770.1	7	12	2	9	13	7	9	5	2	4	14	14	31	20	37	19	44	39	7	12	2	53	21	6	5	20	40	17.45971997	0.830698389	0.015354396	0.030845766	probable glucan endo- -beta-glucosidase a6	F:hydrolase activity, hydrolyzing O-glycosyl compounds; P:pollen exine formation; F:polysaccharide binding; F:hydrolase activity; P:carbohydrate metabolic process; P:embryonic development ending in seed dormancy; C:anchored to plasma membrane; P:metabolic process; F:hydrolase activity, acting on glycosyl bonds
XM_011011785.1	3	4	2	2	15	1	7	4	1	25	23	14	18	28	42	36	36	17	3	4	2	9	20	12	10	6	7	13.44003381	-0.010515255	2.32E-06	9.15E-06	dna-directed rna polymerase ii subunit rpb1-like	-
XM_011011831.1	71	109	70	23	104	117	93	77	67	110	169	189	214	271	260	243	316	276	71	109	70	155	145	83	153	159	156	146.4484322	0.650985809	2.71E-07	1.21E-06	photosynthetic ndh subunit of subcomplex b chloroplastic	F:carbohydrate binding; P:carbohydrate metabolic process; F:catalytic activity
XM_011011854.1	0	2	5	4	6	14	5	19	9	5	0	3	1	0	0	0	0	1	0	2	5	1	0	1	3	2	0	3.672536255	-2.552382479	0.000254648	0.000728632	cysteine-rich repeat secretory protein 38-like isoform x1	C:plasmodesma; C:integral to membrane; F:protein serine/threonine kinase activity; C:membrane; F:protein kinase activity; P:protein amino acid phosphorylation; F:nucleotide binding; F:ATP binding; P:defense response to bacterium; C:plasma membrane; F:kinase activity; P:phosphorylation; F:transferase activity
XM_011011902.1	31457	19590	42884	18646	32645	18428	29677	17881	31723	18130	27313	15657	7925	6732	7495	11852	19036	8521	31457	19590	42884	94462	49153	52386	21688	7948	19230	25176.21272	-0.907068629	1.08E-18	1.74E-17	NA	NA
XM_011011915.1	732	524	615	1205	766	858	1447	1530	2607	1151	321	530	158	163	155	146	274	121	732	524	615	420	338	197	354	88	80	650.4975232	-2.855522489	1.73E-22	4.02E-21	NA	NA
XM_011011938.1	104	148	106	18	67	58	34	50	45	58	162	135	262	395	275	260	303	367	104	148	106	125	135	81	196	191	170	150.1707237	1.658100159	2.85E-17	4.02E-16	ap2-like ethylene-responsive transcription factor ant	P:regulation of transcription, DNA-dependent; P:transcription, DNA-dependent; P:multicellular organismal development; C:nucleus; F:transcription factor activity; F:DNA binding
XM_011011992.1	18	7	14	21	8	2	5	17	18	8	1	2	3	5	3	1	0	0	18	7	14	9	9	5	20	8	11	8.380547632	-0.105274415	0.000120084	0.000362393	glutamate receptor -like	F:ionotropic glutamate receptor activity; C:integral to membrane; C:membrane; P:ion transport; P:ionotropic glutamate receptor signaling pathway; P:transport
XM_011011998.1	0	0	0	3	1	7	8	3	7	16	13	7	0	1	3	0	3	4	0	0	0	0	0	0	1	0	3	3.245734262	-1.805554753	7.17E-05	0.000225047	transcription factor myb48-like	F:DNA binding
XM_011012030.1	47	76	50	46	65	131	51	39	34	29	100	56	155	268	203	190	222	257	47	76	50	41	64	43	102	127	94	101.4823696	0.141658711	1.56E-14	1.69E-13	auxin-responsive protein iaa33	P:regulation of transcription, DNA-dependent; P:transcription, DNA-dependent; P:auxin mediated signaling pathway; C:nucleus
XM_011012106.1	29	79	30	31	81	92	41	32	19	52	70	114	512	965	576	228	274	280	29	79	30	171	202	67	155	111	200	172.6137246	0.86559244	1.06E-24	2.99E-23	cytochrome p450 714c2-like	F:heme binding; F:iron ion binding; C:integral to membrane; C:membrane; F:oxidoreductase activity, acting on paired donors, with incorporation or reduction of molecular oxygen; P:oxidation reduction; F:oxidoreductase activity; F:metal ion binding; F:monooxygenase activity; F:secologanin synthase activity
XM_011012128.1	11650	7946	11986	17440	11328	9239	8596	8961	11072	10373	7498	6891	4252	3093	4882	3822	4330	2435	11650	7946	11986	11558	8378	12065	5594	4602	6266	8284.942099	-1.58255586	3.11E-20	5.87E-19	abc transporter g family member 29-like	F:ATPase activity, coupled to transmembrane movement of substances; C:integral to membrane; C:membrane; P:transport; F:nucleotide binding; F:ATP binding; F:ATPase activity; P:transmembrane transport; P:metabolic process; C:plasma membrane
XM_011012133.1	7962	20242	11884	414	60439	50158	36523	12391	11729	9651	26535	56607	138164	46280	110611	270568	513046	561815	7962	20242	11884	57053	8521	4284	12961	52580	35189	88555.16345	-0.351166488	1.03E-10	7.26E-10	bark storage protein	P:nucleoside metabolic process; F:catalytic activity; F:nutrient reservoir activity
XM_011012134.1	8187	24747	10027	1493	16737	30043	24200	11187	6070	4445	15216	26706	29329	22106	25159	109495	250272	239708	8187	24747	10027	53452	26353	9698	20083	50001	57075	44572.6589	1.17002699	1.22E-10	8.50E-10	bark storage protein	P:nucleoside metabolic process; F:catalytic activity; F:nutrient reservoir activity
XM_011012174.1	38	41	46	38	41	32	7	30	37	20	41	16	4	4	7	15	18	10	38	41	46	14	9	16	5	10	9	21.81510362	-2.538187775	4.57E-11	3.35E-10	hypothetical protein POPTR_0001s210002g, partial [Populus trichocarpa]	-
XM_011012177.1	297	264	148	141	189	342	144	154	125	122	296	262	1392	2134	1979	1523	1476	2294	297	264	148	280	314	250	1577	595	1382	703.4979446	2.051012767	5.61E-47	9.02E-45	flavonoid 3-o-glucosyltransferase-like	F:transferase activity; F:quercetin 7-O-glucosyltransferase activity; F:transferase activity, transferring hexosyl groups; F:quercetin 3-O-glucosyltransferase activity; F:transferase activity, transferring glycosyl groups; P:flavonoid biosynthetic process; ; C:intracellular membrane-bounded organelle; P:metabolic process; P:phenylpropanoid metabolic process
XM_011012214.1	429	440	356	1040	407	1057	548	388	485	500	319	271	151	220	177	190	162	145	429	440	356	303	384	301	686	312	491	418.4799846	-1.12313226	7.42E-21	1.48E-19	NA	NA
XM_011012372.1	945	814	943	853	565	656	217	400	414	454	595	402	223	219	259	309	332	224	945	814	943	564	437	530	404	242	324	477.7147208	-1.468437887	5.17E-28	1.98E-26	probable polyamine transporter at3g13620	F:antiporter activity; C:integral to membrane; C:membrane; P:polyamine transport; P:amino acid transmembrane transport; F:polyamine transmembrane transporter activity; F:L-amino acid transmembrane transporter activity; ; C:integral to plasma membrane; F:amino acid transmembrane transporter activity
XM_011012431.1	5872	4338	7297	11214	5671	4226	2790	2578	3455	4639	3567	3073	3901	2403	4224	1851	2513	1273	5872	4338	7297	3548	3081	3334	3191	1717	2995	3955.431071	-1.829598851	4.57E-12	3.76E-11	abc transporter c family member 3-like	F:ATPase activity, coupled to transmembrane movement of substances; C:integral to membrane; C:membrane; P:transport; F:nucleotide binding; F:ATP binding; F:ATPase activity; P:transmembrane transport; P:metabolic process
XM_011012486.1	319	512	447	2706	933	1748	739	763	852	650	405	657	229	437	399	326	295	365	319	512	447	156	131	184	448	246	285	635.2933851	-2.843948565	8.74E-39	7.57E-37	ultraviolet-b receptor uvr8-like isoform x1	-
XM_011012487.1	76	76	92	407	100	205	105	102	127	154	86	76	44	65	83	73	66	32	76	76	92	35	32	24	70	28	36	96.30187469	-2.817682879	2.23E-15	2.61E-14	ultraviolet-b receptor uvr8-like isoform x1	-
XM_011012535.1	60	53	46	70	122	108	168	114	189	87	101	69	25	17	24	12	35	12	60	53	46	261	50	129	40	50	73	81.09497206	-1.202159107	9.75E-14	9.70E-13	probable lrr receptor-like serine threonine-protein kinase at4g08850	F:kinase activity; F:ATP binding; F:protein kinase activity; P:phosphorylation; C:integral to membrane; F:nucleotide binding; C:membrane; P:protein amino acid phosphorylation; F:transferase activity; F:2-alkenal reductase activity; P:MAPKKK cascade; P:oxidation reduction; F:oxidoreductase activity; F:MAP kinase kinase kinase activity; P:activation of MAPKK activity; C:intracellular
XM_011012604.1	1911	1973	2114	5104	3025	3303	3424	4959	4340	2373	2240	1664	717	1305	1332	948	1140	1022	1911	1973	2114	1362	1687	2308	3132	2216	2555	2425.328964	-0.903393665	5.76E-33	3.28E-31	u-box domain-containing protein 17	C:cytoplasm; P:protein ubiquitination; F:ubiquitin-protein ligase activity; C:nucleus; F:ligase activity; P:defense response, incompatible interaction
XM_011012639.1	1228	1359	902	4885	1821	3935	1598	3241	2630	1793	1439	1278	566	1163	834	606	718	765	1228	1359	902	797	1168	906	1875	1297	1628	1676.313066	-1.51191224	2.22E-23	5.61E-22	21 kda	P:negative regulation of catalytic activity; F:enzyme inhibitor activity
XM_011012644.1	551	425	519	3094	1494	1382	758	1029	1101	851	656	643	156	182	176	273	414	190	551	425	519	317	253	200	624	131	269	704.4925221	-2.989261282	4.04E-32	2.13E-30	NA	NA
XM_011012646.1	6	2	5	5	9	8	11	11	11	11	17	21	15	7	11	30	38	43	6	2	5	13	8	2	8	11	8	12.90173609	-0.021945376	1.47E-08	7.90E-08	zinc finger protein constans-like 6	-
XM_011012672.1	82	183	117	27	91	146	110	93	67	109	154	195	303	315	332	480	695	916	82	183	117	195	184	99	347	283	313	237.8796972	1.545326552	3.71E-17	5.16E-16	peroxiredoxin chloroplastic-like	P:oxidation reduction; F:oxidoreductase activity; ; F:antioxidant activity; C:chloroplast thylakoid; F:peroxiredoxin activity; C:thylakoid; F:peroxidase activity; C:chloroplast; C:plastid
XM_011012709.1	14	15	10	2	31	17	14	4	5	12	9	11	78	121	101	51	41	55	14	15	10	80	78	54	33	22	25	34.90949694	0.349094951	4.60E-17	6.36E-16	classical arabinogalactan protein 26	C:integral to membrane; C:membrane
XM_011012710.1	267	250	304	328	181	151	222	283	347	291	163	183	107	99	129	77	77	57	267	250	304	154	214	255	216	147	204	198.7933176	-0.606221112	3.02E-12	2.54E-11	probable indole-3-pyruvate monooxygenase yucca10	P:oxidation reduction; F:oxidoreductase activity; F:flavin-containing monooxygenase activity; F:monooxygenase activity; F:NADP or NADPH binding; F:FAD binding
XM_011012716.1	4701	2693	4802	4651	1638	1767	892	1983	2130	767	998	444	327	305	701	211	205	154	4701	2693	4802	3470	4169	5744	2425	2126	1725	2084.746554	-0.736684753	9.03E-32	4.65E-30	sugar transporter erd6-like 16 isoform x1	; F:transporter activity; F:sugar:hydrogen symporter activity; C:integral to membrane; C:membrane; P:transport; F:substrate-specific transmembrane transporter activity; P:glucose import; F:transmembrane transporter activity; P:transmembrane transport; P:hexose transmembrane transport; C:integral to plasma membrane; P:proton transport; F:glucose transmembrane transporter activity; P:carbohydrate t…
XM_011012776.1	1533	2634	1049	1516	852	2833	1644	1589	1244	5261	3148	4255	4232	11819	5873	3677	4406	4943	1533	2634	1049	2860	4969	1106	5730	3858	5112	3414.732558	1.176921594	1.35E-05	4.75E-05	NA	NA
XM_011012793.1	93	42	69	144	108	59	63	102	111	55	47	50	37	31	37	36	38	13	93	42	69	81	57	78	34	29	35	62.77365335	-2.042633947	8.28E-10	5.21E-09	ankyrin repeat domain-containing protein 65-like	-
XM_011012821.1	803	635	789	1319	747	875	665	721	840	569	499	480	297	282	361	356	415	271	803	635	789	654	760	669	598	406	483	619.4680499	-1.355189418	8.97E-31	4.21E-29	pantothenate kinase 1	F:kinase activity; P:coenzyme A biosynthetic process; F:ATP binding; P:phosphorylation; F:pantothenate kinase activity; F:transferase activity
XM_011012887.1	3125	2727	2354	9936	3589	9584	3577	7492	5307	4832	2891	3335	1268	2896	2193	1565	1695	2130	3125	2727	2354	1729	2618	1419	3938	2036	2984	3701.930224	-1.737228023	2.78E-16	3.54E-15	NA	NA
XM_011012917.1	236	334	208	36	323	942	417	335	189	2707	4077	2629	3254	6093	4040	4136	2786	3622	236	334	208	5115	3697	1896	3310	791	1653	2042.615461	1.828716455	3.26E-13	3.06E-12	NA	NA
XM_011012927.1	2	10	7	5	12	2	7	8	6	144	63	88	131	453	199	72	34	65	2	10	7	140	195	90	144	18	42	73.30393994	2.98169693	2.17E-18	3.40E-17	NA	NA
XM_011012937.1	1233	935	929	6853	2285	5575	2771	4769	2842	930	471	457	198	528	581	140	256	323	1233	935	929	922	1078	1303	2714	1120	2362	1870.157427	-1.640917877	2.81E-35	1.89E-33	NA	NA
XM_011013001.1	849	699	841	1290	570	715	402	571	634	513	532	349	339	286	416	305	330	179	849	699	841	813	715	705	631	414	586	578.9100114	-1.043619792	3.90E-14	4.05E-13	NA	NA
XM_011013008.1	0	1	1	14	7	8	1	2	5	1	0	1	0	1	2	0	0	0	0	1	1	1	1	0	2	2	2	2.405395695	-2.632711443	2.28E-06	9.00E-06	NA	NA
XM_011013090.1	936	460	713	3779	1738	1467	900	1193	1483	1019	519	570	249	385	372	203	208	98	936	460	713	743	338	360	298	124	173	827.3294794	-3.97260659	2.61E-30	1.19E-28	NA	NA
XM_011013092.1	157	128	170	410	169	195	112	191	210	91	66	72	41	27	39	40	39	36	157	128	170	77	73	43	55	26	43	111.927736	-3.043511694	1.90E-31	9.49E-30	NA	NA
XM_011013114.1	547	655	741	431	315	267	538	565	675	444	356	355	148	90	205	149	302	118	547	655	741	361	513	442	344	383	314	389.9333021	-0.302645498	8.10E-16	9.89E-15	NA	NA
XM_011013231.1	80	130	80	60	74	160	81	78	84	117	130	152	206	308	218	232	298	307	80	130	80	156	162	141	237	241	258	161.7833086	1.027532455	1.26E-13	1.24E-12	NA	NA
XM_011013258.1	1395	1165	1900	2895	1597	1381	1663	1505	1917	1323	1147	938	606	732	830	653	917	500	1395	1165	1900	1319	1143	1068	898	546	749	1234.323192	-1.814340253	1.12E-20	2.20E-19	NA	NA
XM_011013302.1	725	546	662	1811	880	819	755	1211	1361	769	553	505	336	286	352	340	448	236	725	546	662	945	527	670	599	430	491	703.9624422	-1.592261459	5.39E-16	6.68E-15	NA	NA
XM_011013317.1	77	82	77	66	36	32	36	40	50	58	34	31	36	26	17	11	28	19	77	82	77	62	40	42	50	42	31	43.0030689	-0.485077604	4.28E-05	0.000139198	NA	NA
XM_011013389.1	1565	1397	1454	708	626	1248	842	424	1133	1093	880	1199	616	1034	931	365	199	204	1565	1397	1454	587	687	515	410	240	384	774.9709455	-1.658476488	9.58E-20	1.72E-18	NA	NA
XM_011013457.1	3143	2557	3089	6783	3246	4852	2642	4680	4165	2211	1901	1517	1537	2560	2220	1471	1643	1360	3143	2557	3089	2170	2407	2069	2572	1658	2172	2788.591239	-1.590188366	1.35E-24	3.79E-23	NA	NA
XM_011013554.1	5486	5281	5766	13253	6695	12062	9235	12293	10895	5217	4643	4196	2244	4152	3431	3284	3600	3570	5486	5281	5766	3014	3602	3637	5698	4618	4478	6108.643191	-1.458118827	4.05E-45	5.65E-43	actin cross-linking	-
XM_011013722.1	164	199	181	115	184	195	138	109	118	303	252	306	519	751	660	374	367	436	164	199	181	335	404	314	363	250	348	294.894245	0.620744319	1.34E-41	1.49E-39	phosphoglucan phosphatase chloroplastic	P:dephosphorylation; F:phosphatase activity; P:starch catabolic process; F:protein tyrosine/serine/threonine phosphatase activity; F:sugar-phosphatase activity; P:protein amino acid dephosphorylation; F:carbohydrate phosphatase activity; ; P:phosphorylated carbohydrate dephosphorylation; C:chloroplast; F:hydrolase activity; F:phosphoprotein phosphatase activity
XM_011013755.1	196	133	248	209	255	105	124	187	212	170	66	80	111	62	97	49	116	19	196	133	248	73	107	128	122	64	81	129.1328717	-1.483168825	0.000277256	0.000788126	l-type lectin-domain containing receptor kinase -like	F:ATP binding; F:protein kinase activity; F:carbohydrate binding; C:integral to membrane; F:nucleotide binding; C:membrane; P:protein amino acid phosphorylation; F:protein serine/threonine kinase activity; F:transferase activity; P:phosphorylation; F:kinase activity; P:MAPKKK cascade; F:MAP kinase kinase kinase activity; P:activation of MAPKK activity; C:intracellular
XM_011013789.1	328	304	405	3032	274	694	207	513	431	220	27	90	48	201	84	42	41	39	328	304	405	286	298	201	289	49	143	384.1763007	-3.543195718	4.13E-13	3.83E-12	gdsl esterase lipase at5g55050	F:hydrolase activity, acting on ester bonds; P:metabolic process; C:integral to membrane; C:membrane
XM_011013805.1	26	7	31	119	42	119	50	90	57	14	5	6	0	8	7	3	3	7	26	7	31	6	17	7	17	8	19	30.76510181	-3.041176443	8.91E-19	1.45E-17	probable receptor-like protein kinase at1g11050	F:ATP binding; F:protein kinase activity; C:integral to membrane; C:membrane; P:protein amino acid phosphorylation; C:plasma membrane; F:protein serine/threonine kinase activity; F:nucleotide binding; P:phosphorylation; F:kinase activity
XM_011013827.1	100	79	133	145	76	126	74	175	277	163	61	80	26	23	44	32	23	3	100	79	133	84	85	125	47	38	61	88.91120593	-1.606477779	1.88E-09	1.13E-08	wat1-related protein at4g30420-like	F:transmembrane transporter activity; C:integral to membrane; C:membrane; P:transmembrane transport; P:transport; C:plasma membrane
XM_011013828.1	219	140	262	215	173	104	327	154	322	186	73	148	71	68	99	62	75	51	219	140	262	175	203	161	96	85	62	150.4384527	-1.377827608	2.65E-11	1.99E-10	wat1-related protein at4g30420-like	F:transmembrane transporter activity; C:integral to membrane; C:membrane; P:transmembrane transport; P:transport; C:plasma membrane
XM_011013831.1	669	490	649	911	477	421	514	621	1041	442	401	281	129	135	139	158	213	95	669	490	649	415	245	390	394	240	231	418.856222	-1.45307944	4.81E-20	8.90E-19	probable lrr receptor-like serine threonine-protein kinase at1g74360	F:transferase activity; C:integral to membrane; P:phosphorylation; F:protein serine/threonine kinase activity; C:membrane; F:protein kinase activity; P:protein amino acid phosphorylation; F:nucleotide binding; F:ATP binding; F:kinase activity; F:phosphoprotein phosphatase activity; F:hydrolase activity; P:protein amino acid dephosphorylation; C:mitochondrion
XM_011013852.1	1597	1078	1257	2915	1390	3444	1801	4057	2658	1255	1047	780	386	834	800	523	576	657	1597	1078	1257	672	1036	1099	2515	1277	1918	1540.829346	-0.801484067	8.93E-21	1.77E-19	nac domain-containing protein 68	P:regulation of transcription, DNA-dependent; P:transcription, DNA-dependent; C:nucleus; F:DNA binding; F:DNA regulatory region binding
XM_011013919.1	5411	3318	3911	3395	2426	2754	1076	2296	3119	2031	2128	1261	800	1069	1088	1242	695	773	5411	3318	3911	2817	2563	4014	1216	1389	1236	2207.492663	-1.490395642	1.25E-17	1.82E-16	NA	NA
XM_011013994.1	1787	3705	3062	785	900	1414	864	1057	1077	1691	1844	1407	768	748	1088	705	851	523	1787	3705	3062	579	1427	660	1345	881	1404	1251.705834	-0.107454752	7.15E-16	8.78E-15	probable indole-3-acetic acid-amido synthetase	-
XM_011014004.1	19	14	34	36	8	1	10	18	18	8	4	2	4	8	2	2	0	0	19	14	34	15	21	13	5	3	1	10.69129936	-2.752166349	3.41E-05	0.000112629	probable terpene synthase 6	F:metal ion binding; F:terpene synthase activity; F:magnesium ion binding; P:metabolic process; F:lyase activity
XM_011014036.1	199	143	157	394	226	176	160	190	218	140	122	91	59	44	64	44	77	40	199	143	157	165	123	145	87	64	98	140.4668242	-2.063089387	1.32E-22	3.12E-21	g-type lectin s-receptor-like serine threonine-protein kinase ces101	C:plasmodesma; P:defense response; C:integral to membrane; F:protein serine/threonine kinase activity; C:membrane; F:protein kinase activity; P:protein amino acid phosphorylation; F:ATP binding; C:plasma membrane; F:kinase activity; P:phosphorylation
XM_011014039.1	280	226	143	442	471	514	337	279	331	326	239	210	154	47	61	154	148	96	280	226	143	275	275	358	190	197	209	256.7929474	-1.586354697	3.80E-12	3.16E-11	g-type lectin s-receptor-like serine threonine-protein kinase ces101	C:plasmodesma; P:defense response; C:integral to membrane; F:protein serine/threonine kinase activity; C:membrane; F:protein kinase activity; P:protein amino acid phosphorylation; F:ATP binding; C:plasma membrane; F:kinase activity; P:phosphorylation
XM_011014082.1	118	128	188	256	131	310	113	169	128	72	22	22	30	79	88	39	44	80	118	128	188	60	71	42	261	114	146	116.7487913	-0.784302041	3.82E-12	3.18E-11	serine threonine-protein kinase nek5	F:ATP binding; F:protein kinase activity; F:nucleotide binding; P:protein amino acid phosphorylation; F:protein serine/threonine kinase activity; F:transferase activity; C:cortical microtubule; P:cortical microtubule organization; P:microtubule-based process; F:kinase activity; P:phosphorylation
XM_011014119.1	83	65	91	139	56	65	66	112	112	89	61	53	35	41	36	22	39	23	83	65	91	84	76	68	54	25	35	65.15417303	-1.587593281	2.99E-09	1.75E-08	NA	NA
XM_011014128.1	3549	2902	3210	8690	5192	9642	5235	9062	7919	3085	2796	2252	549	910	996	1048	1595	1202	3549	2902	3210	1248	1440	2109	3123	2946	2310	3684.078936	-1.811782445	2.19E-61	8.71E-59	NA	NA
XM_011014133.1	122	70	82	903	504	567	300	791	577	369	143	123	32	47	49	19	41	30	122	70	82	129	69	146	286	56	69	250.5570724	-2.69780204	2.16E-24	5.96E-23	NA	NA
XM_011014163.1	315	217	169	1003	573	914	533	818	1013	327	435	276	148	80	129	98	265	62	315	217	169	457	151	240	348	136	243	393.193814	-2.163956467	4.98E-16	6.19E-15	NA	NA
XM_011014164.1	227	174	264	1068	199	222	116	482	510	239	80	80	47	46	81	9	41	5	227	174	264	59	116	102	189	70	110	205.3911259	-2.465754637	3.03E-11	2.27E-10	NA	NA
XM_011014209.1	97	121	72	34	41	126	55	32	34	59	150	81	150	122	213	208	243	309	97	121	72	283	134	104	117	154	210	127.0633577	0.983695787	2.98E-06	1.15E-05	NA	NA
XM_011014318.1	954	625	927	2193	1062	993	563	753	886	862	467	426	219	266	332	250	162	190	954	625	927	1129	681	978	351	341	352	694.2391071	-2.393343635	1.98E-24	5.48E-23	adenine guanine permease azg1	F:purine transmembrane transporter activity; C:integral to membrane; C:membrane; P:purine transport; P:transmembrane transport; ; P:transport; F:transporter activity
XM_011014319.1	61	46	36	77	157	240	163	249	129	39	42	49	5	25	24	18	25	51	61	46	36	36	35	80	64	86	77	80.46422402	-1.33731837	7.61E-15	8.51E-14	heavy-metal-associated domain-containing family protein	P:cellular transition metal ion homeostasis; C:cytoplasm; F:transition metal ion binding; P:metal ion transport
XM_011014323.1	74	59	59	23	131	48	33	32	16	41	110	158	133	168	195	245	193	225	74	59	59	41	47	21	55	68	71	91.45963342	-0.374848429	1.70E-08	9.05E-08	cytochrome p450 724b1-like	F:heme binding; F:iron ion binding; C:integral to membrane; F:oxidoreductase activity, acting on paired donors, with incorporation or reduction of molecular oxygen; P:sterol metabolic process; C:membrane; P:brassinosteroid homeostasis; P:oxidation reduction; P:multicellular organismal development; F:oxidoreductase activity; P:skotomorphogenesis; F:metal ion binding; F:monooxygenase activity; P:br…
XM_011014351.1	3086	2159	2452	18499	7318	9877	1880	3319	2897	1057	1253	1003	664	720	726	880	1353	1119	3086	2159	2452	1698	1219	972	1812	808	1072	3149.120212	-3.678092428	1.76E-73	1.79E-70	1-deoxy-d-xylulose-5-phosphate synthase	P:metabolic process; F:catalytic activity; P:terpenoid biosynthetic process; F:1-deoxy-D-xylulose-5-phosphate synthase activity; F:transferase activity
XM_011014359.1	680	1029	1183	16572	6564	12741	6497	7099	8403	3508	7507	2925	850	1140	1407	1476	1465	1353	680	1029	1183	373	667	717	3211	1110	1790	4049.25076	-2.955134868	1.33E-61	5.51E-59	9-cis-epoxycarotenoid dioxygenase chloroplastic-like	P:oxidation reduction; F:oxidoreductase activity, acting on single donors with incorporation of molecular oxygen, incorporation of two atoms of oxygen; F:dioxygenase activity; F:oxidoreductase activity; F:beta-carotene 15,15-monooxygenase activity XM_011014360.1 probable transmembrane ascorbate ferrireductase 2 0 20 1.63733565654693E-118 90.95% 4 P:oxidation reduction; F:oxidoreductase activity; …
XM_011014372.1	1377	1094	1755	1559	702	935	718	907	954	643	915	604	206	283	324	351	309	265	1377	1094	1755	661	1018	897	1303	712	911	819.1052042	-0.515746865	3.33E-26	1.10E-24	NA	NA
XM_011014373.1	532	564	485	218	184	212	437	365	366	187	91	244	50	53	95	56	78	33	532	564	485	472	968	382	117	256	287	281.5287534	-0.20425933	1.37E-22	3.22E-21	NA	NA
XM_011014446.1	259	297	396	211	117	97	119	328	293	258	261	134	61	62	66	28	59	23	259	297	396	226	343	336	367	91	201	191.1592552	0.197343681	1.04E-11	8.20E-11	probable acyl-activating enzyme peroxisomal	P:metabolic process; F:catalytic activity; C:integral to membrane; C:membrane; C:peroxisome
XM_011014473.1	45	33	44	247	23	41	3	34	43	14	5	5	10	12	7	0	2	0	45	33	44	7	16	0	49	10	13	30.79252914	-2.597783941	5.46E-08	2.69E-07	cysteine-rich receptor-like protein kinase 15	F:ATP binding; F:protein kinase activity; C:integral to membrane; C:membrane; P:protein amino acid phosphorylation; F:protein serine/threonine kinase activity; C:plasmodesma; P:defense response; C:plasma membrane; F:transferase activity; P:phosphorylation; P:peptidyl-tyrosine phosphorylation; F:non-membrane spanning protein tyrosine kinase activity; F:kinase activity
XM_011014488.1	0	0	0	0	6	2	0	1	0	0	3	1	17	3	6	60	141	134	0	0	0	5	0	0	1	2	5	16.32294149	-0.325875067	6.71E-14	6.79E-13	cation h(+) antiporter 19	F:solute:hydrogen antiporter activity; C:integral to membrane; C:membrane; P:cation transport; F:monovalent cation:hydrogen antiporter activity; P:transport; P:regulation of pH; ; P:transmembrane transport; C:endomembrane system; C:late endosome
XM_011014502.1	316	318	181	134	103	144	290	188	121	423	5	220	75	75	49	1	0	0	316	318	181	419	293	269	0	0	0	151.4844449	-9.767635306	1.44E-20	2.80E-19	NA	NA
XM_011014545.1	8	7	9	16	12	10	4	6	2	5	7	2	1	0	1	0	3	1	8	7	9	7	8	10	7	4	7	5.907465111	-1.445458893	1.83E-07	8.39E-07	NA	NA
XM_011014546.1	961	592	1035	6407	1454	3200	632	3852	2597	443	209	141	21	268	210	54	109	88	961	592	1035	140	614	434	1140	393	594	1191.254116	-2.80183829	8.16E-19	1.33E-17	NA	NA
XM_011014612.1	4385	3573	7623	5368	1558	3404	1114	4688	3120	597	1049	400	323	393	577	297	1150	371	4385	3573	7623	2803	4985	5554	4178	2915	2776	2695.205107	-0.436055983	7.90E-17	1.07E-15	NA	NA
XM_011014765.1	20	51	15	17	14	52	42	22	12	19	57	41	93	169	81	66	89	93	20	51	15	92	33	18	94	80	72	53.82297356	1.28031162	0.003434626	0.00792391	NA	NA
XM_011014798.1	448	347	637	1954	867	760	538	1794	1291	648	160	252	156	264	210	77	129	94	448	347	637	153	267	235	461	241	330	554.4215522	-2.204239967	1.24E-19	2.20E-18	scopoletin glucosyltransferase-like	F:transferase activity; F:quercetin 7-O-glucosyltransferase activity; F:transferase activity, transferring hexosyl groups; F:quercetin 3-O-glucosyltransferase activity; F:transferase activity, transferring glycosyl groups; P:flavonoid biosynthetic process; ; C:intracellular membrane-bounded organelle; P:metabolic process
XM_011014799.1	0	2	1	1125	113	424	18	1802	905	32	41	35	5	2	8	0	0	1	0	2	1	10	238	18	684	0	212	262.4555649	-1.403703262	1.03E-11	8.15E-11	kunitz trypsin inhibitor	P:negative regulation of endopeptidase activity; F:endopeptidase inhibitor activity; P:proteolysis; F:peptidase activity
XM_011014810.1	7	1	1	54	13	44	26	17	27	13	5	19	2	7	2	3	4	1	7	1	1	5	2	9	8	0	2	12.32580314	-3.897163607	5.48E-08	2.70E-07	voltage-dependent t-type calcium channel subunit alpha-	C:chloroplast
XM_011014826.1	1438	810	1730	841	210	171	23	47	71	35	12	8	6	5	10	11	7	6	1438	810	1730	733	158	176	40	20	22	285.2094253	-4.329184138	1.81E-42	2.11E-40	protein nrt1 ptr family -like	C:integral to membrane; C:membrane; P:transport; F:transporter activity
XM_011014827.1	489	270	493	497	189	177	207	399	521	318	148	157	148	92	148	84	152	83	489	270	493	416	320	425	320	243	269	278.0356689	-0.443914904	1.20E-06	4.93E-06	uncharacterized protein loc104232964	-
XM_011014845.1	429	651	283	162	323	314	122	104	141	280	1039	496	2758	5312	3091	4636	4479	7053	429	651	283	699	308	281	2913	832	996	1511.420783	2.192994534	1.62E-40	1.67E-38	NA	NA
XM_011014921.1	60	19	5	265	138	385	369	148	359	89	52	128	45	12	22	35	39	74	60	19	5	16	4	6	9	13	8	104.5153049	-5.004635067	5.50E-19	9.14E-18	aba-inducible family protein	C:viral capsid
XM_011014933.1	134	112	173	212	123	125	133	93	92	85	128	104	103	73	111	50	56	10	134	112	173	103	130	124	168	109	167	113.7508659	-0.432593036	2.84E-06	1.11E-05	muscle m-line assembly protein unc-89 isoform x2	F:calmodulin binding; P:biological_process; C:nucleus
XM_011015038.1	3986	2536	3208	2951	1917	1356	1657	2808	3093	1540	1196	1058	964	896	1052	1028	892	869	3986	2536	3208	2411	1654	1761	1159	1081	990	1799.559604	-1.311558383	1.21E-18	1.93E-17	cytochrome p450 family protein	F:oxidoreductase activity, acting on paired donors, with incorporation or reduction of molecular oxygen, NADH or NADPH as one donor, and incorporation of one atom of oxygen; F:heme binding; F:iron ion binding; C:integral to membrane; C:membrane; F:oxidoreductase activity, acting on paired donors, with incorporation or reduction of molecular oxygen; ; P:oxidation reduction; ; F:oxidoreductase acti…
XM_011015039.1	28	22	30	71	45	21	25	24	24	34	15	21	13	23	20	7	11	15	28	22	30	54	46	38	19	8	12	26.67273339	-2.218127857	3.72E-07	1.64E-06	casp-like protein 1e1	C:integral to membrane; C:membrane; C:plasma membrane
XM_011015073.1	616	314	506	421	697	290	679	381	760	2083	2033	1585	1782	1245	2116	1903	1192	1040	616	314	506	1522	1260	2299	690	1353	1636	1134.56417	1.058023711	8.13E-07	3.42E-06	NA	NA
XM_011015081.1	243	221	270	358	219	417	401	522	323	250	140	123	100	314	226	79	109	111	243	221	270	128	259	242	489	262	366	261.0689156	-0.190584939	2.72E-09	1.60E-08	NA	NA
XM_011015088.1	123	138	98	147	86	120	87	59	153	71	68	65	26	58	45	58	46	38	123	138	98	86	82	100	70	64	46	82.23856681	-1.311471482	2.35E-10	1.58E-09	membrane-anchored ubiquitin-fold protein 2-like	-
XM_011015100.1	39	16	28	87	62	113	30	68	74	35	25	22	23	11	7	3	8	4	39	16	28	35	19	22	100	11	17	37.35653556	-1.450204225	3.68E-08	1.86E-07	beta-glucosidase 12-like	F:hydrolase activity, hydrolyzing O-glycosyl compounds; P:response to hormone stimulus; P:response to salt stress; P:carbohydrate metabolic process; P:glucosinolate catabolic process; F:beta-glucosidase activity
XM_011015101.1	2108	1144	751	8320	5387	5667	7242	6564	12962	4555	1756	1993	1138	1124	659	533	1183	863	2108	1144	751	2531	605	810	1463	266	530	3145.021259	-3.535302236	3.61E-19	6.09E-18	polyphenol chloroplastic-like	F:metal ion binding; P:oxidation reduction; F:catechol oxidase activity; F:oxidoreductase activity; P:pigment biosynthetic process; P:metabolic process; ; F:monophenol monooxygenase activity
XM_011015247.1	0	0	0	0	27	63	45	0	27	18	5	12	0	5	15	0	0	0	0	0	0	0	0	0	0	0	0	9.486838997	-7.598736844	0.015334989	0.030811235	eg45-like domain containing protein	-
XM_011015309.1	6	6	11	5	6	13	9	6	8	8	19	11	29	24	35	20	27	30	6	6	11	31	37	18	22	14	24	16.69030003	0.984878285	1.71E-07	7.87E-07	exoglucanase xylanase-like	F:hydrolase activity, hydrolyzing O-glycosyl compounds; P:carbohydrate metabolic process; F:hydrolase activity; P:xylan catabolic process; P:metabolic process; F:hydrolase activity, acting on glycosyl bonds
XM_011015315.1	34	19	18	20	16	16	19	15	43	23	18	12	6	13	15	6	8	2	34	19	18	28	17	27	29	14	14	17.97667953	-0.235397762	0.000454304	0.001241995	wall-associated kinase family protein	C:integral to membrane; F:protein serine/threonine kinase activity; C:membrane; F:protein kinase activity; P:protein amino acid phosphorylation; F:ATP binding; P:cell surface receptor linked signaling pathway; C:plasma membrane; F:calcium ion binding; F:polysaccharide binding; P:phosphorylation; F:kinase activity
XM_011015339.1	1003	1905	1199	732	2105	2243	1997	1245	1336	2977	3747	3719	8084	9973	9125	8268	11882	14200	1003	1905	1199	5557	5639	3106	4161	3519	5326	4539.276513	1.042186114	7.54E-32	3.89E-30	alpha- glucan phosphorylase l chloroplastic amyloplastic	F:transferase activity; F:pyridoxal phosphate binding; F:phosphorylase activity; F:transferase activity, transferring glycosyl groups; P:carbohydrate metabolic process; P:response to water deprivation; F:glycogen phosphorylase activity; C:chloroplast stroma; C:chloroplast; C:cytoplasm; P:glycogen catabolic process; C:amyloplast; F:catalytic activity; P:metabolic process; C:plastid
XM_011015340.1	149	81	203	191	294	150	293	96	81	117	316	249	418	719	692	382	646	551	149	81	203	409	403	378	506	261	360	319.7063142	0.447550085	1.36E-05	4.77E-05	alpha- glucan phosphorylase l chloroplastic amyloplastic	F:transferase activity; F:pyridoxal phosphate binding; F:phosphorylase activity; F:transferase activity, transferring glycosyl groups; P:carbohydrate metabolic process; P:response to water deprivation; F:glycogen phosphorylase activity; C:chloroplast stroma; C:chloroplast; C:cytoplasm; P:glycogen catabolic process; C:amyloplast; F:catalytic activity; P:metabolic process; C:plastid
XM_011015341.1	102	217	182	160	215	273	162	197	203	391	403	399	843	1012	1201	1113	1703	1869	102	217	182	806	768	289	414	455	684	565.6837771	0.941695779	1.02E-36	7.72E-35	alpha- glucan phosphorylase l chloroplastic amyloplastic	F:transferase activity; F:pyridoxal phosphate binding; F:phosphorylase activity; F:transferase activity, transferring glycosyl groups; P:carbohydrate metabolic process; P:response to water deprivation; F:glycogen phosphorylase activity; C:chloroplast stroma; C:chloroplast; C:cytoplasm; P:glycogen catabolic process; C:amyloplast; F:catalytic activity; P:metabolic process; C:plastid
XM_011015420.1	19	31	17	7	42	44	36	19	13	53	123	40	204	224	242	239	295	363	19	31	17	82	29	13	98	95	82	96.75709489	1.276568147	2.10E-15	2.46E-14	glycosyl hydrolase superfamily protein isoform 1	F:hydrolase activity, hydrolyzing O-glycosyl compounds; P:mannan catabolic process; F:hydrolase activity; P:metabolic process; P:carbohydrate metabolic process; F:hydrolase activity, acting on glycosyl bonds; F:mannan endo-1,4-beta-mannosidase activity
XM_011015451.1	307	288	235	55	479	260	483	209	175	738	729	596	803	1623	1063	1019	732	942	307	288	235	1813	1331	1210	762	728	990	697.5410445	1.327924289	2.42E-07	1.09E-06	NA	NA
XM_011015487.1	1951	1779	2384	260	143	148	204	206	301	541	326	297	267	252	343	223	193	142	1951	1779	2384	1865	2709	1936	883	847	850	767.9596319	1.871273964	5.34E-88	1.06E-84	formamidase isoform x1	F:hydrolase activity, acting on carbon-nitrogen (but not peptide) bonds, in linear amides; P:metabolic process; F:hydrolase activity; F:formamidase activity
XM_011015504.1	771	1141	599	237	938	1354	1370	1218	569	5173	6522	4925	9519	22249	11510	11492	8091	10052	771	1141	599	8598	9613	4946	8916	2840	5376	5364.870044	2.420376915	1.44E-25	4.41E-24	polygalacturonase at1g48100	P:cell wall organization; F:hydrolase activity; P:metabolic process; P:carbohydrate metabolic process; F:hydrolase activity, acting on glycosyl bonds; C:extracellular region; F:polygalacturonase activity; F:galacturan 1,4-alpha-galacturonidase activity; F:lyase activity
XM_011015561.1	627	662	949	7634	3591	5389	4571	4903	6639	1675	1821	1262	513	330	712	862	1267	673	627	662	949	426	250	468	518	356	416	2121.412568	-4.055713752	4.92E-92	1.37E-88	NA	NA
XM_011015640.1	32	19	37	19	32	34	12	25	30	26	32	11	4	5	7	11	14	6	32	19	37	8	7	4	2	6	1	16.43975519	-3.536134676	7.79E-13	7.00E-12	NA	NA
XM_011015649.1	0	0	0	0	13	26	13	17	13	8	7	10	0	0	0	0	0	0	0	0	0	0	0	5	0	0	0	4.982447666	-6.398455842	0.011163955	0.023168195	NA	NA
XM_011015685.1	74	135	50	40	43	131	239	61	75	81	185	184	311	510	288	230	258	369	74	135	50	245	160	77	250	207	305	181.1338975	1.535678702	0.000470164	0.001281652	NA	NA
XM_011015718.1	218	141	89	236	484	944	581	654	597	108	150	113	44	39	81	59	106	65	218	141	89	172	116	330	76	281	165	260.2007056	-1.881038134	2.34E-17	3.32E-16	NA	NA
XM_011015797.1	68	22	25	241	96	160	147	170	106	150	103	108	107	285	109	41	107	19	68	22	25	12	37	8	234	96	129	108.3221079	-0.51284968	8.29E-07	3.48E-06	NA	NA
XM_011015799.1	1560	2956	1203	963	2972	2762	1287	884	1378	2044	4489	2168	7556	9019	9851	8506	8936	9559	1560	2956	1203	3497	3196	3594	6437	4672	5509	4208.927724	0.991815445	5.09E-23	1.25E-21	NA	NA
XM_011015801.1	54	30	50	225	102	130	56	154	147	152	69	93	78	36	14	3	19	5	54	30	50	37	36	33	144	25	34	74.93630101	-1.612483805	4.71E-07	2.04E-06	NA	NA
XM_011015823.1	133	101	99	962	348	660	332	660	615	313	88	159	25	116	58	39	52	56	133	101	99	52	54	54	141	102	97	242.3795466	-2.898601242	4.54E-30	2.03E-28	NA	NA
XM_011015834.1	446	466	403	429	287	442	215	336	300	146	200	173	137	251	221	173	175	179	446	466	403	226	261	266	447	273	321	285.912535	-0.509293497	2.27E-21	4.77E-20	NA	NA
XM_011015843.1	366	306	279	1248	1053	2963	1435	3103	1942	251	266	242	11	186	153	87	236	239	366	306	279	56	144	239	469	932	435	758.0316563	-1.752409797	3.78E-19	6.38E-18	NA	NA
XM_011015845.1	225	211	191	701	622	1274	671	1205	1001	119	135	129	8	119	116	65	158	159	225	211	191	25	74	113	295	614	277	384.4509979	-1.374955533	1.95E-17	2.80E-16	NA	NA
XM_011015855.1	5281	3783	5366	6338	3538	3531	3246	4633	4724	3223	2709	2200	1850	1779	2302	2011	2216	1501	5281	3783	5366	4010	3636	3761	3256	2177	3090	3405.858897	-1.037375444	6.30E-18	9.46E-17	NA	NA
XM_011015894.1	8041	6100	7478	14332	6994	8991	5873	8368	8656	4188	4489	3760	2810	2935	3398	3324	3503	2605	8041	6100	7478	5683	4556	4420	4775	3655	4911	5788.869495	-1.556373416	1.57E-34	1.01E-32	NA	NA
XM_011015941.1	5	3	5	6	13	10	6	10	13	10	8	2	1	5	2	1	2	0	5	3	5	31	7	9	7	1	4	6.703119172	-1.649190337	0.000291133	0.000824701	NA	NA
XM_011015944.1	181	115	236	605	145	180	127	206	317	89	54	28	15	28	36	47	32	24	181	115	236	152	171	140	119	49	75	141.0416042	-2.369262813	5.39E-17	7.41E-16	NA	NA
XM_011015954.1	10	9	8	55	11	18	33	21	35	5	5	1	0	1	2	2	1	4	10	9	8	10	15	12	8	3	7	12.52509945	-2.638515877	1.91E-14	2.05E-13	NA	NA
XM_011016020.1	39	7	57	23	39	6	15	5	5	16	17	3	2	3	13	0	0	1	39	7	57	75	31	16	0	4	4	15.8870539	-3.414442365	1.94E-06	7.74E-06	NA	NA
XM_011016047.1	511	906	545	174	700	1520	777	377	147	829	1479	768	2586	3819	2716	2568	2476	3451	511	906	545	5765	6066	2097	2649	1764	2625	1870.230922	1.26891952	7.35E-10	4.65E-09	NA	NA
XM_011016087.1	5194	4833	5986	7882	5302	5196	4160	4636	6492	3736	3940	3086	1303	1206	1760	1585	2264	1122	5194	4833	5986	3796	4502	4023	2680	2085	2434	3823.318664	-1.717804499	1.11E-47	1.88E-45	NA	NA
XM_011016117.1	26	18	22	18	25	24	33	22	31	28	20	18	3	6	6	4	6	1	26	18	22	23	9	13	21	2	22	16.91581963	-0.966012733	3.67E-08	1.86E-07	NA	NA
XM_011016142.1	389	224	332	306	175	234	217	380	422	274	162	152	80	101	112	103	112	76	389	224	332	100	155	224	258	182	224	212.6557175	-0.470473353	5.54E-12	4.51E-11	NA	NA
XM_011016194.1	155	108	171	160	198	527	193	273	278	254	122	223	90	98	116	77	100	56	155	108	171	161	230	288	454	184	266	199.6819635	-0.296997602	3.49E-08	1.77E-07	NA	NA
XM_011016263.1	65	28	27	2210	342	939	108	421	258	63	37	31	73	126	70	25	54	48	65	28	27	95	125	61	123	15	59	259.4830063	-4.615076254	9.06E-27	3.14E-25	NA	NA
XM_011016359.1	8	2	11	30	50	16	15	26	27	17	9	12	5	17	7	7	1	1	8	2	11	94	25	14	7	4	1	17.27413182	-3.36901077	1.86E-06	7.43E-06	NA	NA
XM_011016372.1	180	148	166	450	273	378	178	264	258	230	169	145	160	221	257	72	74	65	180	148	166	213	243	219	305	139	255	213.6368492	-1.037716949	3.56E-22	8.00E-21	NA	NA
XM_011016511.1	1982	1721	3678	8047	988	1185	306	3172	2712	1487	218	656	556	741	619	247	113	54	1982	1721	3678	635	2193	2174	2811	947	1290	1698.549621	-1.487276736	3.56E-06	1.37E-05	act-like protein tyrosine kinase family protein isoform 1	F:ATP binding; F:protein kinase activity; F:amino acid binding; P:metabolic process; P:protein amino acid phosphorylation; P:phosphorylation; P:chloroplast organization; F:kinase activity; C:cytosol; F:transferase activity; P:peptidyl-tyrosine phosphorylation; F:non-membrane spanning protein tyrosine kinase activity
XM_011016532.1	60	64	43	941	526	1248	1476	773	1387	891	130	837	66	135	65	231	479	414	60	64	43	51	37	40	210	40	69	453.5429092	-3.487058724	1.76E-27	6.50E-26	NA	NA
XM_011016549.1	150	68	206	161	119	67	76	29	80	39	107	44	16	16	10	43	12	10	150	68	206	921	432	806	56	17	101	145.8792373	-1.428740271	1.41E-22	3.31E-21	NA	NA
XM_011016623.1	18	20	38	119	51	88	22	38	44	18	15	12	13	19	27	8	15	17	18	20	38	6	7	13	42	26	42	31.72007901	-1.601722421	7.04E-20	1.28E-18	k+ channel protein	F:ion channel activity; C:integral to membrane; ; C:membrane; P:potassium ion transport; P:ion transport; P:transport; P:transmembrane transport; F:voltage-gated potassium channel activity; P:ion transmembrane transport; P:regulation of membrane potential; C:integral to plasma membrane
XM_011016634.1	34	39	23	364	119	154	99	323	262	226	89	74	15	16	17	13	23	15	34	39	23	19	27	20	261	7	43	100.7434859	-1.532190567	2.96E-11	2.22E-10	uncharacterized protein loc104594876	C:integral to membrane; C:membrane; F:transferase activity; P:metabolic process
XM_011016794.1	515	293	575	845	571	577	574	457	469	305	221	195	108	145	186	109	166	104	515	293	575	879	663	961	277	310	389	423.2856879	-1.380304458	6.48E-35	4.24E-33	basic 7s globulin-like	P:proteolysis; P:protein catabolic process; F:aspartic-type endopeptidase activity; F:peptidase activity
XM_011016808.1	56	43	39	59	35	50	38	36	58	32	42	25	15	19	15	17	24	13	56	43	39	33	39	26	9	17	7	31.9499841	-2.448545406	1.10E-13	1.09E-12	3-ketoacyl- synthase 11	F:transferase activity; C:integral to membrane; P:metabolic process; C:membrane; F:catalytic activity; F:transferase activity, transferring acyl groups other than amino-acyl groups; P:fatty acid biosynthetic process; F:transferase activity, transferring acyl groups
XM_011016824.1	29	39	43	23	30	29	8	44	24	116	57	106	506	1216	890	168	157	232	29	39	43	87	97	64	532	55	236	181.4738699	2.90201458	1.59E-25	4.82E-24	glycosyl hydrolase superfamily protein isoform 1	F:hydrolase activity, hydrolyzing O-glycosyl compounds; P:mannan catabolic process; F:hydrolase activity; P:metabolic process; P:carbohydrate metabolic process; F:hydrolase activity, acting on glycosyl bonds; F:mannan endo-1,4-beta-mannosidase activity
XM_011016837.1	94	53	62	345	126	149	133	99	139	60	68	63	21	19	35	21	20	5	94	53	62	82	30	66	58	31	36	81.21775044	-2.710112529	2.22E-20	4.24E-19	uncharacterized protein partial	-
XM_011016839.1	411	382	396	477	378	1362	988	970	602	449	489	320	99	237	209	177	217	271	411	382	396	226	285	224	715	378	477	459.9474836	-0.811935554	9.94E-17	1.33E-15	receptor-like protein 12 isoform x1	C:integral to membrane; C:membrane
XM_011016882.1	1062	985	928	4271	2057	3128	1772	2728	3391	2100	1492	1254	509	510	737	755	962	537	1062	985	928	678	674	898	971	657	774	1484.924061	-2.344886929	1.89E-41	2.07E-39	staphylococcal-like nuclease can2	F:nucleic acid binding; P:nucleic acid phosphodiester bond hydrolysis; F:nuclease activity; F:ATP binding; F:aminoacyl-tRNA ligase activity; F:nucleotide binding; P:tRNA aminoacylation for protein translation
XM_011016904.1	104	137	80	50	66	72	73	43	69	134	315	187	251	452	302	215	201	229	104	137	80	235	301	131	234	146	203	166.6949153	1.285122628	1.80E-13	1.74E-12	uncharacterized protein tcm_004513	-
XM_011016942.1	7	12	8	8	12	17	3	2	2	16	15	14	30	33	28	25	37	24	7	12	8	13	12	9	11	15	15	14.85246315	-0.172785	3.80E-12	3.17E-11	phosphoglycerate mutase-like protein at74h	P:dephosphorylation; P:metabolic process; C:cytosol; F:catalytic activity; F:sedoheptulose-bisphosphatase activity
XM_011016985.1	557	354	715	463	348	324	246	312	337	912	2004	1208	1971	1477	2744	1732	838	911	557	354	715	968	2727	2550	1433	2057	2192	1160.177586	1.990242611	2.65E-14	2.80E-13	high-affinity nitrate transporter -like	P:nitrate transport; C:integral to membrane; C:membrane; P:response to nitrate; F:nitrate transmembrane transporter activity; C:plasma membrane
XM_011016991.1	232	622	297	183	575	1141	684	277	227	239	521	971	1620	1384	1423	2910	4571	4885	232	622	297	860	670	249	1030	1749	1654	1195.53535	0.98030922	1.06E-11	8.33E-11	outer envelope pore protein chloroplastic	C:integral to membrane; C:membrane; C:mitochondrial inner membrane presequence translocase complex; C:vacuole; F:protein channel activity; P:amino acid transmembrane transport; C:plastid outer membrane; C:chloroplast outer membrane; C:integral to mitochondrial inner membrane; P:protein import into chloroplast stroma; C:chloroplast envelope; P:protein import into mitochondrial matrix; F:amino acid…
XM_011017006.1	71	43	105	154	129	152	179	172	150	43	27	30	26	56	42	48	58	37	71	43	105	70	59	22	100	48	70	82.68296725	-1.36680075	6.36E-21	1.28E-19	probably inactive leucine-rich repeat receptor-like protein kinase at5g48380	F:ATP binding; F:protein kinase activity; C:integral to membrane; C:membrane; P:protein amino acid phosphorylation; F:kinase activity; P:phosphorylation
XM_011017048.1	18	24	28	334	131	237	85	198	216	92	43	70	0	13	21	13	12	13	18	24	28	5	18	25	33	0	12	75.40488792	-4.424935454	8.83E-14	8.83E-13	uncharacterized protein loc100251233 isoform x1	C:integral to membrane; C:membrane
XM_011017131.1	32	96	59	18	77	78	38	23	19	67	96	175	702	1022	689	805	912	1163	32	96	59	724	171	82	216	324	333	316.8719423	2.059188656	7.00E-20	1.28E-18	glucose-1-phosphate adenylyltransferase large subunit 1-like	F:transferase activity; P:biosynthetic process; F:glucose-1-phosphate adenylyltransferase activity; F:nucleotide binding; P:glycogen biosynthetic process; F:ATP binding; F:nucleotidyltransferase activity; P:starch biosynthetic process; C:chloroplast; C:plastid
XM_011017149.1	11	12	12	5	58	37	49	9	30	106	35	37	46	144	101	121	81	62	11	12	12	103	41	37	30	18	74	50.12642578	-0.059795243	0.008963236	0.018973496	farnesylcysteine lyase	P:oxidation reduction; F:oxidoreductase activity, acting on sulfur group of donors, oxygen as acceptor; F:oxidoreductase activity; C:vacuolar membrane; P:prenylcysteine catabolic process; P:prenylated protein catabolic process; F:prenylcysteine oxidase activity; P:farnesyl diphosphate metabolic process; C:vacuole; P:abscisic acid mediated signaling pathway; F:lyase activity; C:integral to membran…
XM_011017210.1	555	315	406	530	275	215	299	391	541	374	150	225	135	108	103	85	88	58	555	315	406	344	306	311	162	166	117	268.8748472	-1.557209953	6.05E-14	6.14E-13	protein mks1	C:integral to membrane; C:membrane
XM_011017254.1	97	140	88	30	83	137	39	75	76	154	143	201	382	573	477	394	511	498	97	140	88	342	282	98	253	238	276	222.6604727	1.328421892	1.06E-14	1.17E-13	tetratricopeptide repeat-like superfamily	-
XM_011017308.1	0	5	16	564	144	155	23	198	140	127	0	43	9	25	30	3	4	0	0	5	16	12	25	6	62	0	36	76.66550592	-3.647444732	9.12E-06	3.28E-05	uncharacterized protein loc105161514	-
XM_011017309.1	38	56	45	708	434	1053	376	406	482	219	157	173	33	54	41	64	73	69	38	56	45	29	20	21	61	42	49	214.5984784	-4.182333893	5.16E-158	2.15E-153	uncharacterized protein loc105161514	-
XM_011017353.1	527	460	624	1776	822	1194	984	1408	1241	526	580	394	257	231	318	285	256	206	527	460	624	289	366	457	699	438	618	656.3902098	-1.489732351	6.14E-43	7.37E-41	multiple c2 and transmembrane domain-containing protein 1-like	F:calcium ion binding; C:integral to membrane; F:calcium-dependent phospholipid binding; C:membrane; C:plasma membrane
XM_011017378.1	30	21	35	48	17	21	30	63	71	34	16	20	9	4	9	5	13	4	30	21	35	25	20	24	22	8	13	24.28969589	-1.405546356	3.22E-09	1.88E-08	g-type lectin s-receptor-like serine threonine-protein kinase at1g11410	F:transferase activity; F:carbohydrate binding; C:integral to membrane; P:phosphorylation; F:protein serine/threonine kinase activity; C:membrane; F:protein kinase activity; P:protein amino acid phosphorylation; F:nucleotide binding; F:ATP binding; F:kinase activity; P:recognition of pollen; C:plasmodesma; P:defense response; C:plasma membrane
XM_011017393.1	287	320	346	649	270	753	474	442	284	287	254	214	99	132	216	92	140	124	287	320	346	247	203	145	475	230	284	298.791941	-1.118003681	1.88E-17	2.70E-16	fk506-binding protein 4-like	F:metal ion binding; P:cellular transition metal ion homeostasis; C:cytoplasm; F:transition metal ion binding; P:metal ion transport
XM_011017396.1	226	234	129	84	114	172	65	61	71	31	248	146	544	781	641	584	447	632	226	234	129	156	260	232	484	360	411	285.1073552	1.441882719	1.09E-14	1.20E-13	probable glutathione s-transferase	F:transferase activity; P:metabolic process; P:glutathione metabolic process; C:cytoplasm; P:toxin catabolic process; F:glutathione transferase activity
XM_011017537.1	10	6	29	6	27	13	38	14	28	39	51	36	60	125	65	45	31	46	10	6	29	114	74	113	37	28	31	42.34103051	0.725097149	9.88E-08	4.70E-07	NA	NA
XM_011017556.1	317	178	322	1707	580	941	607	752	784	335	165	154	64	59	89	56	89	56	317	178	322	131	174	166	170	166	170	377.0112057	-3.035238462	1.09E-50	2.36E-48	NA	NA
XM_011017575.1	390	296	372	716	173	288	38	441	201	14	142	19	4	9	12	13	4	11	390	296	372	136	379	221	347	166	210	201.6966994	-1.117836561	8.76E-14	8.77E-13	NA	NA
XM_011017641.1	995	777	719	916	580	1259	1072	1115	1224	475	495	448	189	189	237	228	253	305	995	777	719	739	491	438	503	477	457	629.4102277	-1.255994117	1.14E-45	1.68E-43	senescence associated gene	-
XM_011017662.1	149	98	97	13	21	8	16	17	25	45	43	21	22	13	31	31	13	24	149	98	97	173	146	154	35	32	37	51.10190993	0.958760092	6.95E-31	3.31E-29	NA	NA
XM_011017674.1	179	233	181	227	189	425	246	492	295	192	134	91	83	115	101	63	95	88	179	233	181	253	242	198	386	209	374	215.3909703	-0.135852177	2.68E-17	3.77E-16	NA	NA
XM_011017693.1	329	231	348	426	203	313	148	349	375	150	154	93	36	45	51	58	59	34	329	231	348	199	246	238	215	158	120	197.6890642	-1.289694027	4.03E-27	1.44E-25	NA	NA
XM_011017711.1	186	179	189	1081	591	1167	865	1439	973	316	128	192	56	114	135	94	147	105	186	179	189	131	139	147	461	235	389	425.8436418	-1.754350069	8.68E-58	2.96E-55	NA	NA
XM_011017734.1	2605	1760	1905	2061	1365	1979	1697	1783	2129	1070	988	754	293	340	469	582	737	602	2605	1760	1905	909	1016	1369	1765	1439	1365	1328.760704	-0.5842448	2.92E-47	4.75E-45	NA	NA
XM_011017787.1	14	2	17	30	34	20	9	25	12	12	3	3	1	5	10	0	0	1	14	2	17	4	22	32	53	26	9	14.78003526	-0.308078871	1.35E-05	4.75E-05	ethylene-responsive transcription factor 2-like	P:regulation of transcription, DNA-dependent; P:transcription, DNA-dependent; C:nucleus; F:transcription factor activity; F:DNA binding
XM_011017790.1	802	842	865	1295	952	1611	1296	1583	1314	750	553	462	149	535	332	343	395	489	802	842	865	343	555	543	874	799	628	793.5773173	-1.065262114	4.63E-20	8.61E-19	upf0496 protein 4-like	C:integral to membrane; C:membrane
XM_011017795.1	147	88	117	239	135	217	143	142	165	141	121	85	58	64	79	55	59	49	147	88	117	190	95	100	87	67	113	117.5014469	-1.503446999	1.04E-14	1.15E-13	cytochrome p450 94b3	F:heme binding; F:iron ion binding; C:integral to membrane; C:membrane; F:oxidoreductase activity, acting on paired donors, with incorporation or reduction of molecular oxygen; P:oxidation reduction; F:oxidoreductase activity; F:metal ion binding; F:monooxygenase activity; F:aromatase activity
XM_011017811.1	11	6	9	134	39	45	20	46	39	12	12	8	1	4	6	2	3	2	11	6	9	6	4	7	8	2	5	20.32790364	-4.283621919	3.75E-25	1.10E-23	NA	NA
XM_011017813.1	4	0	0	76	15	26	16	99	70	24	4	10	4	0	1	0	0	1	4	0	0	5	4	4	2	1	0	17.23022102	-5.685029178	1.29E-12	1.13E-11	NA	NA
XM_011017850.1	15	11	20	160	44	47	1	14	8	1	2	1	1	2	2	0	0	0	15	11	20	10	3	4	3	1	1	17.1531959	-6.066557431	1.17E-24	3.29E-23	NA	NA
XM_011017867.1	139	166	198	564	167	232	177	267	242	184	65	96	28	87	87	50	78	28	139	166	198	73	93	198	32	97	143	154.2663598	-2.177199494	6.02E-07	2.58E-06	NA	NA
XM_011017869.1	160	159	218	457	89	193	236	193	239	170	97	137	55	159	103	88	70	60	160	159	218	70	145	144	144	115	89	154.7774431	-1.465141176	3.59E-05	0.000118109	NA	NA
XM_011017902.1	1390	1072	1513	4078	2096	2234	1116	1262	1496	1209	973	992	656	497	909	531	629	439	1390	1072	1513	924	495	491	617	373	641	1169.827381	-2.758211389	9.11E-34	5.50E-32	NA	NA
XM_011017908.1	1534	581	684	1982	3578	2844	2649	543	1150	503	296	436	125	88	151	120	181	115	1534	581	684	3337	462	861	109	122	192	1009.611174	-4.642338399	3.29E-24	8.85E-23	NA	NA
XM_011017928.1	108	85	89	1324	440	551	175	386	364	265	114	96	26	44	29	39	73	31	108	85	89	64	47	30	156	22	50	214.5189899	-3.806364154	8.04E-27	2.80E-25	NA	NA
XM_011017959.1	43	39	52	70	59	53	42	64	95	28	22	23	9	12	7	15	13	6	43	39	52	14	22	24	22	21	10	33.67721007	-2.120441941	9.34E-24	2.43E-22	NA	NA
XM_011018013.1	185	116	309	81	128	30	94	69	118	45	72	36	59	22	45	88	101	41	185	116	309	139	41	73	65	41	30	85.59490256	-1.192857332	5.55E-05	0.000177174	NA	NA
XM_011018016.1	298	303	272	352	184	241	59	134	90	94	76	111	87	194	156	90	87	97	298	303	272	217	151	241	148	85	105	164.0001252	-1.578248393	8.92E-13	7.95E-12	tpr repeat-containing thioredoxin ttl1	P:cell redox homeostasis; C:cell; C:mitochondrion
XM_011018038.1	8923	24914	10588	1562	16397	30971	24225	10318	6310	4297	14764	26015	30207	23741	25499	110480	240564	232428	8923	24914	10588	53589	28829	9909	21407	50820	60389	44329.38166	1.209497426	1.56E-10	1.07E-09	NA	NA
XM_011018074.1	501	421	527	939	387	416	504	848	899	355	351	265	68	156	138	97	56	45	501	421	527	346	240	303	228	96	140	364.1259125	-2.322277933	3.69E-29	1.53E-27	NA	NA
XM_011018149.1	290	158	227	618	250	337	380	352	594	238	160	210	70	108	75	120	154	86	290	158	227	179	179	173	153	100	122	233.1578097	-2.066518307	4.92E-22	1.09E-20	NA	NA
XM_011018172.1	112	161	157	15	83	60	61	26	83	195	257	166	376	400	414	301	233	247	112	161	157	263	207	199	233	216	221	185.2546279	1.774961608	2.78E-14	2.92E-13	NA	NA
XM_011018224.1	59	104	57	37	39	86	35	25	20	70	119	109	232	312	258	231	177	254	59	104	57	103	113	74	412	170	286	133.8592643	2.073910059	1.16E-26	3.99E-25	NA	NA
XM_011018252.1	15	30	24	76	32	57	46	64	72	29	25	29	10	17	19	8	18	10	15	30	24	10	20	23	36	16	23	30.82279734	-1.51516404	5.06E-14	5.19E-13	NA	NA
XM_011018253.1	6	5	4	1	10	12	4	1	3	22	255	39	139	84	130	162	54	112	6	5	4	57	66	84	10	9	7	49.35591072	-0.113900855	2.02E-16	2.62E-15	NA	NA
XM_011018276.1	70	66	87	935	139	324	82	375	269	87	27	48	12	65	57	20	16	20	70	66	87	66	73	96	120	36	106	147.8879455	-2.863954957	1.97E-15	2.32E-14	NA	NA
XM_011018278.1	79	119	86	43	201	90	82	34	43	72	208	253	254	494	312	362	269	364	79	119	86	71	74	45	117	132	186	161.1135288	0.056026485	5.41E-09	3.07E-08	NA	NA
XM_011018295.1	98	59	61	515	249	392	204	189	290	245	58	145	61	93	84	56	43	52	98	59	61	82	59	90	43	40	38	144.597964	-3.604224704	3.66E-25	1.07E-23	NA	NA
XM_011018331.1	190	188	322	46	23	22	17	23	30	75	79	61	69	40	76	57	61	32	190	188	322	125	84	177	95	54	114	83.30430047	1.139091606	4.67E-18	7.12E-17	NA	NA
XM_011018332.1	4730	3285	2635	12868	5279	5779	3541	7112	6372	2580	3249	1810	832	294	991	708	1074	673	4730	3285	2635	2377	926	1432	1302	865	1015	3237.571126	-3.301337992	2.66E-28	1.04E-26	7-deoxyloganetin glucosyltransferase-like	F:quercetin 7-O-glucosyltransferase activity; F:quercetin 3-O-glucosyltransferase activity; ; C:intracellular membrane-bounded organelle; F:transferase activity; P:metabolic process; F:transferase activity, transferring hexosyl groups; P:flavonoid biosynthetic process; F:transferase activity, transferring glycosyl groups
XM_011018361.1	2127	2161	1597	3813	4127	9665	5306	9269	5842	1450	1181	1031	153	1556	891	522	1002	1531	2127	2161	1597	692	1070	1776	2862	3602	2518	2922.340938	-1.237968241	7.81E-15	8.71E-14	protein exordium-like	C:integral to membrane; C:membrane
XM_011018403.1	102	51	69	59	67	71	58	68	152	118	50	70	17	25	34	19	10	9	102	51	69	150	55	41	34	24	18	57.47755768	-1.712453708	2.19E-09	1.31E-08	ethylene-responsive transcription factor erf091	P:regulation of transcription, DNA-dependent; P:transcription, DNA-dependent; C:nucleus; F:transcription factor activity; F:DNA binding
XM_011018407.1	268	226	314	588	195	291	117	336	317	111	60	50	21	39	30	31	44	21	268	226	314	116	80	129	183	87	93	166.7441398	-1.966648035	9.42E-24	2.45E-22	probable galactinol--sucrose galactosyltransferase 2	P:metabolic process; F:catalytic activity; F:hydrolase activity; F:galactinol-raffinose galactosyltransferase activity; F:transferase activity; F:transferase activity, transferring glycosyl groups
XM_011018431.1	106	88	125	72	103	124	305	145	406	64	58	43	33	15	22	17	60	24	106	88	125	29	17	18	59	28	92	89.65101792	-1.100646478	1.51E-25	4.61E-24	NA	NA
XM_011018483.1	834	537	498	1076	1176	1575	1142	2620	1758	862	300	536	75	279	225	146	215	250	834	537	498	656	532	672	972	602	845	804.5002198	-1.006976795	1.98E-22	4.58E-21	NA	NA
XM_011018488.1	321	241	366	726	476	645	278	284	285	238	338	218	113	161	193	187	197	152	321	241	366	585	371	398	213	243	288	320.8990059	-1.64886304	1.76E-32	9.60E-31	NA	NA
XM_011018490.1	1779	1866	2355	2032	1429	1646	1748	2129	2473	1343	1729	1457	424	499	571	664	841	457	1779	1866	2355	1308	1628	1283	949	869	955	1376.869711	-1.228690925	5.06E-61	1.99E-58	NA	NA
XM_011018520.1	400	447	375	203	287	605	303	228	207	516	994	649	1139	2039	1237	1262	1670	1728	400	447	375	659	629	358	793	804	944	740.8981491	0.924998184	3.88E-20	7.26E-19	uncharacterized protein at1g04910-like isoform x2	C:cytoplasm; F:transferase activity; P:metabolic process; F:transferase activity, transferring glycosyl groups; C:integral to membrane; C:membrane
XM_011018529.1	1314	1190	1161	1654	1483	2866	2284	2761	1690	789	720	636	84	546	422	287	474	472	1314	1190	1161	335	682	891	1847	1326	1497	1191.627435	-0.686249522	4.51E-17	6.25E-16	NA	NA
XM_011018531.1	714	482	608	985	458	463	381	700	804	824	512	328	217	273	280	173	129	70	714	482	608	619	687	997	552	436	393	510.170081	-0.83900472	9.56E-11	6.76E-10	NA	NA
XM_011018538.1	5415	6115	6050	14015	7216	10458	7462	10727	9375	5570	4771	4055	1857	5155	3491	3030	3249	4057	5415	6115	6050	2749	5375	5999	13199	7195	8279	6629.884312	-0.521950537	5.12E-14	5.25E-13	NA	NA
XM_011018541.1	9851	7906	9196	19751	10904	15832	10912	19253	17960	10434	5337	5791	3127	3748	4461	3699	4421	3142	9851	7906	9196	5473	7763	9550	9994	6985	7549	9251.244006	-1.283024117	1.05E-26	3.63E-25	NA	NA
XM_011018550.1	274	378	204	35	165	278	62	55	52	100	434	304	1020	1212	1452	809	734	862	274	378	204	280	259	212	577	634	655	437.2234822	1.698792537	2.10E-18	3.30E-17	homeobox-leucine zipper protein athb-6-like	P:regulation of transcription, DNA-dependent; P:transcription, DNA-dependent; F:sequence-specific DNA binding; C:nucleus; F:transcription factor activity; F:DNA binding
XM_011018566.1	1951	1414	1575	8247	2868	4662	1160	1941	2116	1297	1194	922	792	565	898	848	921	740	1951	1414	1575	1295	917	1044	1041	769	861	1796.425982	-2.937788911	5.80E-40	5.55E-38	uncharacterized protein tcm_034837	-
XM_011018580.1	2998	2946	3416	9339	4116	8912	3385	9385	6232	3523	2309	2157	1128	3115	2543	1066	1438	1692	2998	2946	3416	1516	2674	2687	5234	3448	3882	3877.329271	-1.187296927	5.24E-16	6.51E-15	folic acid and derivative biosynthetic process	-
XM_011018603.1	17888	19042	20349	36395	23096	42722	25943	40036	34246	19103	15459	13393	5199	14191	11224	8036	9275	10967	17888	19042	20349	10106	14247	15253	23551	17951	16987	20062.89547	-1.140352523	5.29E-25	1.53E-23	mitochondrial uncoupling protein 5-like	F:structural constituent of ribosome; P:translation; C:integral to membrane; C:membrane; P:transmembrane transport; P:transport; P:mitochondrial transport; C:mitochondrial membrane
XM_011018614.1	254	363	291	525	263	575	340	365	286	245	225	264	97	182	120	107	182	142	254	363	291	357	348	142	174	158	212	265.5273835	-1.662690785	5.89E-13	5.38E-12	at-hook motif nuclear-localized protein 17-like	C:integral to membrane; C:membrane; F:DNA binding
XM_011018627.1	947	919	1088	4327	1388	2853	1454	2156	1624	970	882	779	473	699	676	570	586	588	947	919	1088	597	779	682	1094	699	1003	1228.345575	-1.995086234	1.03E-34	6.68E-33	NA	NA
XM_011018633.1	1457	1111	1348	2458	1397	1923	1734	2191	2469	1343	1179	978	637	620	855	639	808	468	1457	1111	1348	999	958	1124	803	604	800	1244.998717	-1.750452942	7.53E-38	6.13E-36	mechanosensitive ion channel protein chloroplastic-like isoform x1	C:integral to membrane; C:membrane; P:transmembrane transport; P:chloroplast fission; C:plastid envelope
XM_011018645.1	14246	12199	15429	19077	12710	17889	12405	11278	12407	12436	13202	10303	4895	6130	6345	6661	7061	4850	14246	12199	15429	10513	9874	9717	8990	4859	7215	10626.0373	-1.608682907	2.14E-53	5.32E-51	receptor-like protein kinase haiku2	F:transferase activity; P:response to oxidative stress; C:integral to membrane; P:phosphorylation; C:membrane; F:protein serine/threonine kinase activity; F:protein kinase activity; P:seed germination; P:protein amino acid autophosphorylation; P:protein amino acid phosphorylation; F:nucleotide binding; F:ATP binding; F:kinase activity; C:micropyle; C:plasma membrane; F:2-alkenal reductase activit…
XM_011018663.1	2007	2399	1746	845	1742	3502	1764	1083	1117	3380	3289	2923	4974	8119	5651	5625	5649	5724	2007	2399	1746	8832	6195	4501	5071	3168	5048	3761.458701	0.818396959	2.03E-13	1.95E-12	transcription factor bhlh93-like	F:protein dimerization activity
XM_011018722.1	3874	3439	3915	8253	4978	8014	6485	8258	7703	3794	2971	2749	1324	2873	2296	1987	2371	2198	3874	3439	3915	2887	2880	2733	3467	2816	2896	4133.867735	-1.553645371	3.55E-48	6.26E-46	NA	NA
XM_011018745.1	43	41	54	247	59	111	54	63	66	28	39	17	11	13	15	7	8	0	43	41	54	48	27	36	37	17	58	49.28129884	-2.314095478	3.22E-19	5.45E-18	lipase rog1	P:cellular lipid metabolic process; ; F:hydrolase activity; P:metabolic process
XM_011018746.1	70	96	51	204	69	114	52	66	54	18	15	31	24	12	7	13	19	28	70	96	51	61	23	43	27	13	26	50.9620062	-2.949210634	9.15E-14	9.14E-13	lipase rog1	P:cellular lipid metabolic process; ; F:hydrolase activity; P:metabolic process
XM_011018756.1	5842	4722	7084	6938	3135	3906	5069	6803	8037	3889	3313	2807	1293	1280	1452	2258	2100	1667	5842	4722	7084	3129	4330	3766	4295	3375	2974	3998.602155	-0.760175704	6.49E-27	2.29E-25	branched-chain-amino-acid aminotransferase chloroplastic-like isoform x1	P:branched chain family amino acid metabolic process; F:branched-chain-amino-acid transaminase activity; C:chloroplast; P:metabolic process; F:catalytic activity; P:plant-type cell wall organization or biogenesis; F:transferase activity; F:transaminase activity; ; ;
XM_011018808.1	520	318	401	699	428	481	527	744	819	290	194	196	92	137	159	107	146	100	520	318	401	154	169	291	268	269	224	339.422258	-1.423427871	1.26E-30	5.84E-29	uncharacterized protein loc105120555	C:integral to membrane; C:membrane
XM_011018824.1	8816	7132	7823	17647	7692	18791	6368	13120	8691	4602	3617	2883	799	2391	1899	1448	2176	2495	8816	7132	7823	2309	4166	3922	7403	5073	5331	6470.22991	-1.655451126	1.11E-28	4.43E-27	zinc finger protein zat10-like	F:metal ion binding; P:regulation of transcription, DNA-dependent; F:sequence-specific DNA binding; F:DNA regulatory region binding; C:nucleus; F:transcription factor activity; F:nucleic acid binding; P:response to chitin
XM_011018833.1	162	86	42	477	285	390	131	282	346	360	111	273	62	111	86	67	47	38	162	86	42	274	65	225	46	39	53	176.5601242	-3.416991835	2.22E-11	1.69E-10	NA	NA
XM_011018841.1	4	10	4	33	8	29	4	20	8	10	3	3	1	6	6	0	0	3	4	10	4	3	3	6	16	5	10	8.603438668	-1.564303574	4.86E-05	0.000156844	pumilio homolog 12-like	F:RNA binding
XM_011018844.1	2	4	2	1	1	1	6	13	1	22	3	29	17	32	28	15	11	29	2	4	2	8	31	1	2	20	19	11.86422022	3.499867062	0.012837449	0.02626951	isoflavone 2 -hydroxylase-like	P:oxidation reduction; F:oxidoreductase activity, acting on paired donors, with incorporation or reduction of molecular oxygen; F:heme binding; C:integral to membrane; C:membrane; F:iron ion binding; F:metal ion binding; F:oxidoreductase activity; F:isoflavone 2-hydroxylase activity; F:monooxygenase activity XM_011018845.1 cyclin-a3-1 0 20 0.0 84.50 1 C:nucleus XM_011018846.1 isoflavone 2 -hydrox…
XM_011018904.1	576	324	243	1653	932	1709	1913	2149	3214	1033	496	649	501	239	162	166	276	192	576	324	243	760	220	229	310	140	217	814.3860059	-3.060398499	1.57E-21	3.35E-20	alpha amylase family protein	F:calcium ion binding; F:hydrolase activity; P:metabolic process; P:carbohydrate metabolic process; F:cation binding; F:hydrolase activity, acting on glycosyl bonds; F:catalytic activity; F:alpha-amylase activity; C:integral to membrane; C:membrane
XM_011018927.1	1173	672	992	784	429	329	784	666	1149	842	273	487	298	241	265	279	410	176	1173	672	992	546	304	559	272	303	2	523.3948939	-1.739289673	0.018147565	0.03584854	NA	NA
XM_011018930.1	16	19	13	126	20	22	6	20	16	16	7	5	4	6	7	1	0	0	16	19	13	3	4	9	13	1	8	15.91988496	-3.417977509	1.09E-10	7.63E-10	NA	NA
XM_011018939.1	754	828	618	855	381	1238	120	316	173	87	162	81	42	65	91	69	126	209	754	828	618	400	878	666	363	364	407	399.2140321	-1.438182384	3.20E-24	8.63E-23	NA	NA
XM_011018950.1	2189	2063	2395	4710	2535	2106	2104	2309	2940	2766	2335	1703	1031	1037	1432	1007	920	668	2189	2063	2395	1942	1715	2186	2045	1337	1822	2012.783293	-1.23813815	1.13E-17	1.66E-16	NA	NA
XM_011018959.1	26	38	26	15	25	33	46	25	44	44	64	80	89	93	109	77	80	69	26	38	26	26	36	18	73	41	53	49.36244752	0.85300209	1.51E-12	1.31E-11	NA	NA
XM_011018980.1	1209	832	982	2177	987	1901	1268	3202	2508	410	288	240	47	205	168	107	218	160	1209	832	982	251	310	539	1345	845	868	941.7041121	-1.088686503	1.07E-33	6.40E-32	NA	NA
XM_011019004.1	1645	1593	1672	1013	500	775	175	555	403	411	1304	410	726	1016	955	424	273	316	1645	1593	1672	1181	3104	2293	1393	1439	1783	1028.590964	0.66434474	9.08E-11	6.44E-10	NA	NA
XM_011019005.1	106	102	116	765	174	605	286	706	435	220	89	117	107	242	189	90	85	116	106	102	116	95	157	133	557	141	570	268.7740213	-0.699671874	1.17E-11	9.14E-11	NA	NA
XM_011019025.1	172	220	137	86	193	293	185	207	182	246	547	348	470	510	575	673	618	721	172	220	137	300	255	207	406	409	410	338.5159471	0.809078549	5.04E-13	4.63E-12	NA	NA
XM_011019034.1	61	94	34	33	51	29	67	48	59	61	107	111	116	128	158	117	220	196	61	94	34	80	79	85	124	92	115	91.65808008	1.196130005	2.44E-08	1.26E-07	NA	NA
XM_011019137.1	399	326	344	198	194	260	180	262	303	156	295	181	41	35	60	89	142	79	399	326	344	128	144	124	227	155	206	190.9418247	-0.492625114	1.62E-39	1.48E-37	NA	NA
XM_011019223.1	12	11	17	63	16	56	15	44	22	8	2	4	0	19	6	1	3	7	12	11	17	0	9	11	29	9	23	17.24596956	-1.542681773	0.000186023	0.000544539	NA	NA
XM_011019235.1	327	358	349	1754	378	674	161	306	280	220	235	219	130	150	134	171	200	187	327	358	349	172	191	196	304	175	284	337.1901412	-2.290059871	4.83E-21	9.80E-20	vestitone reductase	P:oxidation reduction; F:3-beta-hydroxy-delta5-steroid dehydrogenase activity; F:oxidoreductase activity; F:oxidoreductase activity, acting on the CH-OH group of donors, NAD or NADP as acceptor; P:steroid biosynthetic process; P:metabolic process; F:catalytic activity; F:coenzyme binding; F:dihydrokaempferol 4-reductase activity
XM_011019291.1	61	24	25	24	18	13	14	15	27	19	18	10	5	3	11	6	8	3	61	24	25	26	13	11	12	13	15	16.69542056	-0.814376522	4.46E-06	1.69E-05	wall-associated receptor kinase-like 22	F:polysaccharide binding; C:integral to membrane; F:protein serine/threonine kinase activity; C:membrane; F:protein kinase activity; P:protein amino acid phosphorylation; F:ATP binding; P:cell surface receptor linked signaling pathway; C:plasma membrane; F:calcium ion binding; P:phosphorylation; F:kinase activity; F:transferase activity; P:MAPKKK cascade; F:MAP kinase kinase kinase activity; P:ac…
XM_011019313.1	555	397	578	1405	2733	2439	2861	988	1796	5774	2234	3267	2215	3805	3034	4176	4121	2408	555	397	578	9659	5760	10230	3446	1170	4026	3175.315926	0.015440585	8.19E-15	9.11E-14	cytochrome p450 cyp73a100-like	F:metal ion binding; P:oxidation reduction; F:oxidoreductase activity, acting on paired donors, with incorporation or reduction of molecular oxygen; F:heme binding; F:oxidoreductase activity; F:iron ion binding; F:monooxygenase activity; C:integral to membrane; C:membrane; F:oxidoreductase activity, acting on paired donors, with incorporation or reduction of molecular oxygen, NADH or NADPH as one…
XM_011019355.1	156	180	169	183	96	101	240	282	408	155	87	114	49	32	50	51	54	52	156	180	169	104	90	85	58	60	76	126.7404804	-1.331546008	1.95E-32	1.06E-30	clathrin assembly protein at5g57200	F:phosphatidylinositol binding; C:clathrin-coated vesicle; F:phospholipid binding; P:clathrin coat assembly; F:clathrin binding; P:oxidation reduction; F:oxidoreductase activity; F:2-alkenal reductase activity
XM_011019408.1	70	48	44	432	99	133	196	213	367	87	49	62	37	42	60	42	30	22	70	48	44	71	58	86	33	29	45	106.0033587	-3.034032634	8.56E-21	1.70E-19	plant intracellular ras-group-related lrr protein 6-like	F:hydrolase activity; P:metabolic process; P:protein amino acid dephosphorylation; F:phosphoprotein phosphatase activity
XM_011019438.1	224	154	138	1252	464	1025	232	528	522	310	130	151	10	32	26	19	26	19	224	154	138	48	137	78	79	96	85	266.4874786	-3.727571224	3.62E-46	5.48E-44	f-box protein at5g07610-like	P:SCF-dependent proteasomal ubiquitin-dependent protein catabolic process; P:protein ubiquitination; F:ubiquitin-protein ligase activity; C:SCF ubiquitin ligase complex
XM_011019472.1	15	28	20	4	18	14	10	10	11	19	35	30	51	87	53	34	44	68	15	28	20	33	24	20	24	18	35	28.17160943	0.760232133	5.28E-08	2.61E-07	equilibrative nucleotide transporter 8-like	C:integral to membrane; C:membrane; F:nucleoside transmembrane transporter activity; ; P:transport
XM_011019474.1	191	364	227	84	189	201	155	139	141	266	312	377	903	1291	864	781	1050	1156	191	364	227	884	595	261	541	620	633	489.3886993	1.621758485	1.13E-20	2.22E-19	tetratricopeptide repeat-like superfamily	-
XM_011019475.1	73	360	76	19	128	199	61	60	56	86	126	255	1417	2283	1210	1534	2396	2432	73	360	76	1936	460	163	572	835	936	706.8325824	2.504690038	6.38E-14	6.46E-13	tetratricopeptide repeat-like superfamily	-
XM_011019483.1	1198	832	910	4857	1805	3283	1144	2846	2405	817	402	601	197	460	357	262	363	420	1198	832	910	734	650	680	893	487	623	1232.190045	-2.695595577	3.82E-34	2.39E-32	blue copper	F:electron carrier activity; C:anchored to plasma membrane; C:integral to membrane; C:membrane
XM_011019485.1	241	84	91	870	360	705	590	877	996	215	110	84	68	35	23	22	59	18	241	84	91	201	44	60	116	60	61	274.7626616	-3.403237999	1.58E-23	4.03E-22	cucumber peeling cupredoxin-like	F:electron carrier activity; C:integral to membrane; C:membrane; C:anchored to plasma membrane
XM_011019486.1	192	109	114	353	184	179	225	332	389	214	135	131	129	53	29	29	45	27	192	109	114	170	75	87	183	89	40	153.2737724	-1.589386691	3.76E-08	1.90E-07	cucumber peeling cupredoxin-like	F:electron carrier activity; C:integral to membrane; C:membrane; C:anchored to plasma membrane
XM_011019499.1	232	115	148	256	103	115	62	107	107	121	108	86	72	87	110	69	73	32	232	115	148	86	92	105	161	87	97	111.084588	-0.855226591	0.000153935	0.000456481	probable clathrin assembly protein at4g32285	F:phosphatidylinositol binding; C:clathrin-coated vesicle; F:phospholipid binding; P:clathrin coat assembly; F:clathrin binding
XM_011019513.1	929	900	602	433	306	604	95	116	112	130	589	334	1551	1786	2023	1660	1671	1939	929	900	602	1025	888	685	1901	1097	1312	910.0151103	1.337089474	1.17E-31	5.94E-30	transcription factor myb82	F:DNA binding; P:positive regulation of transcription, DNA-dependent; P:trichome differentiation; C:nucleus
XM_011019530.1	978	938	912	3425	1136	1531	725	1184	1601	1168	397	403	236	400	453	266	307	187	978	938	912	412	412	1025	1191	485	514	894.0855623	-1.891756135	1.42E-11	1.10E-10	probable galactinol--sucrose galactosyltransferase 6	P:metabolic process; F:catalytic activity; F:galactinol-raffinose galactosyltransferase activity; F:transferase activity; F:hydrolase activity; F:transferase activity, transferring glycosyl groups
XM_011019531.1	1961	1440	1672	6440	1981	3418	2083	4292	4628	1013	1514	1348	637	482	883	559	422	615	1961	1440	1672	936	1222	1292	1096	1437	995	1888.894293	-2.085067202	6.90E-26	2.19E-24	probable galactinol--sucrose galactosyltransferase 6	P:metabolic process; F:catalytic activity; F:galactinol-raffinose galactosyltransferase activity; F:transferase activity; F:hydrolase activity; F:transferase activity, transferring glycosyl groups
XM_011019532.1	5	47	12	7	2	34	4	1	3	9	12	29	103	268	200	121	126	152	5	47	12	43	60	10	42	50	69	55.20440888	1.645154917	4.33E-11	3.18E-10	kda proline-rich	C:integral to membrane; C:membrane
XM_011019588.1	117	89	104	113	121	149	139	129	153	105	80	81	22	9	49	34	29	31	117	89	104	97	79	201	49	76	60	90.63725104	-1.348848321	6.87E-13	6.22E-12	uncharacterized protein loc105121084	-
XM_011019765.1	390	341	471	1774	728	640	366	627	539	888	490	376	107	85	120	87	113	81	390	341	471	121	249	226	314	82	191	416.1247588	-2.865704856	9.21E-24	2.40E-22	NA	NA
XM_011019782.1	984	721	1056	5196	1535	3070	638	3337	1977	418	264	182	116	354	294	98	113	186	984	721	1056	263	973	772	1634	624	1007	1173.197503	-1.996190248	1.21E-21	2.59E-20	NA	NA
XM_011019798.1	9395	8656	9645	20251	14877	28226	11393	27980	19384	10784	8172	7507	4420	7317	8034	5100	6174	5176	9395	8656	9645	6832	9658	11059	14377	12058	14313	12106.89152	-0.963877474	2.10E-25	6.31E-24	NA	NA
XM_011019822.1	595	476	536	1442	1294	2257	1036	1531	1260	927	632	689	266	704	533	312	409	371	595	476	536	472	638	622	781	439	588	812.7825766	-1.809068392	1.16E-29	5.06E-28	NA	NA
XM_011019823.1	5365	5760	5831	17753	9021	13798	10151	10254	10714	5103	4888	4475	1773	2640	2700	2813	3825	2667	5365	5760	5831	3106	3790	3639	4515	3890	3999	6278.720273	-2.060358407	4.83E-89	1.06E-85	NA	NA
XM_011019862.1	50	26	31	320	109	357	123	348	214	81	18	28	0	46	18	1	14	11	50	26	31	11	31	25	52	30	54	91.80460754	-2.890236369	1.71E-11	1.32E-10	NA	NA
XM_011019891.1	2698	2632	2460	5835	4492	12236	4564	9771	7377	3468	1795	2048	224	1957	1371	766	1335	1850	2698	2632	2460	1251	2407	2714	4030	4753	3303	3741.801897	-1.176590963	9.27E-12	7.36E-11	NA	NA
XM_011019908.1	368	296	228	340	283	805	176	249	165	128	217	166	91	74	126	94	98	150	368	296	228	76	138	98	73	110	133	203.1471876	-2.456533992	6.52E-18	9.78E-17	NA	NA
XM_011019909.1	14	65	19	8	24	37	17	12	7	29	33	67	333	484	295	360	570	610	14	65	19	372	82	48	95	128	141	154.3913603	2.124064974	7.06E-19	1.16E-17	NA	NA
XM_011019911.1	739	609	623	1335	780	1352	1229	1444	1054	663	348	381	102	443	272	172	216	297	739	609	623	244	453	499	905	646	766	678.2028741	-0.931296325	7.12E-17	9.67E-16	NA	NA
XM_011019914.1	26	21	26	7	6	1	15	5	1	3	11	6	0	0	0	0	0	2	26	21	26	3	7	8	10	7	13	7.468339036	0.704623877	1.22E-07	5.75E-07	NA	NA
XM_011019923.1	13	13	10	31	66	83	59	60	80	28	35	31	6	8	6	3	7	3	13	13	10	3	4	7	8	5	10	25.67417489	-3.29265817	1.61E-49	3.13E-47	NA	NA
XM_011019950.1	25	24	17	115	26	119	77	123	107	27	30	24	7	18	9	14	25	28	25	24	17	21	21	23	31	51	34	44.38742887	-1.462757912	2.35E-16	3.03E-15	NA	NA
XM_011020069.1	197	213	183	978	455	673	231	400	408	272	262	243	100	166	155	104	93	115	197	213	183	204	95	109	127	102	136	266.5913513	-2.893629572	4.71E-38	3.86E-36	NA	NA
XM_011020151.1	3657	3149	3855	3297	2675	2053	3046	2529	3952	2635	2364	1750	1223	615	1395	1456	1852	1030	3657	3149	3855	3264	2010	2897	2925	2238	2483	2459.630151	-0.436903752	2.32E-12	1.98E-11	NA	NA
XM_011020172.1	5173	3460	4650	9895	4288	7832	3192	9144	7432	3685	3103	2459	1252	2320	2452	1801	1761	1827	5173	3460	4650	2903	2684	3332	3992	2686	3334	4114.584501	-1.502275326	7.45E-19	1.22E-17	NA	NA
XM_011020173.1	353	273	100	1299	680	798	238	906	724	171	159	218	210	239	198	272	174	162	353	273	100	240	118	245	259	341	266	387.6376372	-2.015180452	8.37E-13	7.49E-12	NA	NA
XM_011020234.1	1817	1828	1891	7444	2478	5056	2412	5253	4468	4074	1927	2661	1268	1998	1996	1399	1243	1188	1817	1828	1891	2336	3150	2239	2545	1647	2217	2776.87821	-1.601182078	1.20E-13	1.18E-12	NA	NA
XM_011020253.1	242	196	213	525	272	299	192	355	356	218	104	166	79	100	80	83	108	114	242	196	213	226	146	112	176	114	124	200.540265	-1.783146626	2.28E-15	2.66E-14	NA	NA
XM_011020255.1	992	789	1413	247	455	290	99	124	212	367	627	247	353	697	544	219	213	170	992	789	1413	356	594	475	149	162	195	406.1306091	-1.302892868	5.08E-22	1.13E-20	NA	NA
XM_011020267.1	8403	9644	9704	14437	9731	20474	11697	18796	13119	8438	7511	6721	2398	8083	5520	3999	4740	5873	8403	9644	9704	5575	9897	7686	14584	9823	11747	9745.097933	-0.640437543	6.97E-14	7.03E-13	NA	NA
XM_011020317.1	1441	1917	2271	1810	1151	892	1311	1364	1701	1387	1009	914	605	550	835	545	554	401	1441	1917	2271	1125	848	1111	558	280	441	1060.633279	-1.992146808	2.56E-25	7.62E-24	NA	NA
XM_011020346.1	167	243	206	228	170	174	163	240	213	177	120	143	42	49	86	56	120	76	167	243	206	179	140	190	116	93	123	149.3039154	-1.143656488	6.16E-17	8.42E-16	NA	NA
XM_011020370.1	3991	3580	5100	6685	4584	3746	3370	3251	5334	3216	3031	2610	1329	1553	1796	1759	2382	1172	3991	3580	5100	3118	3098	2820	2188	1729	1986	3142.01205	-1.717788425	2.31E-28	9.05E-27	NA	NA
XM_011020377.1	20	16	22	73	48	40	10	56	41	21	14	5	9	14	23	3	5	4	20	16	22	18	30	26	50	17	23	25.53103237	-1.246054378	1.64E-08	8.75E-08	NA	NA
XM_011020489.1	5	17	0	208	97	118	20	105	48	22	9	9	10	7	1	2	4	5	5	17	0	6	1	2	22	4	5	34.75747785	-4.203693279	6.03E-14	6.13E-13	NA	NA
XM_011020522.1	667	359	467	804	429	479	565	1129	1120	439	278	239	114	87	128	72	144	87	667	359	467	404	279	480	514	300	351	432.3848462	-0.939070322	2.48E-24	6.81E-23	NA	NA
XM_011020541.1	151	62	227	215	247	33	57	63	91	84	42	14	24	57	77	12	0	0	151	62	227	292	115	72	19	9	18	84.94290019	-3.851387538	6.66E-08	3.25E-07	NA	NA
XM_011020574.1	207	83	110	231	83	130	99	125	158	50	51	88	69	64	48	71	39	62	207	83	110	46	135	87	88	36	92	97.17131767	-1.44880549	0.000218174	0.000631381	NA	NA
XM_011020598.1	9821	6477	8576	18518	9258	9749	5373	7331	7972	3749	4321	2827	2425	1926	2511	2546	4134	2015	9821	6477	8576	7695	4994	5295	4716	2928	3998	6081.929078	-2.077893553	8.20E-30	3.59E-28	NA	NA
XM_011020627.1	1248	720	927	1629	1068	1932	829	1503	1252	399	268	264	112	101	157	140	251	161	1248	720	927	745	477	617	938	581	693	748.4368107	-1.414532796	6.73E-54	1.72E-51	NA	NA
XM_011020629.1	26	42	42	14	1	45	24	11	1	47	45	53	129	180	96	92	98	217	26	42	42	27	45	1	16	42	62	54.7829046	0.751732191	0.002381176	0.00565835	NA	NA
XM_011020646.1	132	348	223	86	195	193	181	177	262	361	385	433	523	596	699	713	652	392	132	348	223	758	491	406	485	374	478	380.5217066	1.171165976	2.70E-10	1.80E-09	NA	NA
XM_011020657.1	525	332	564	135	50	82	23	284	202	93	141	143	28	51	43	76	80	57	525	332	564	329	323	449	832	272	579	231.2774421	2.240376641	5.92E-13	5.40E-12	NA	NA
XM_011020658.1	871	715	883	267	165	299	265	412	606	348	353	100	69	110	81	73	51	54	871	715	883	446	345	876	1344	342	665	399.9036285	1.287982965	8.31E-19	1.35E-17	NA	NA
XM_011020661.1	360	251	302	121	85	127	129	157	228	216	122	49	21	33	36	29	24	24	360	251	302	220	144	274	443	169	281	158.5898118	1.041555071	2.65E-22	6.08E-21	NA	NA
XM_011020743.1	34	24	32	124	64	54	70	192	163	85	28	30	21	23	33	13	19	4	34	24	32	59	35	42	45	21	24	54.4062705	-1.828888205	7.46E-13	6.72E-12	NA	NA
XM_011020748.1	1230	1036	1325	4316	1627	3141	1746	4577	3389	937	517	584	51	558	333	119	300	278	1230	1036	1325	201	624	699	2115	1032	1214	1431.206295	-1.443532626	1.80E-16	2.35E-15	NA	NA
XM_011020750.1	1309	1313	1090	1850	2683	5668	3640	4757	4148	1021	1143	1041	146	357	337	434	780	814	1309	1313	1090	434	475	881	924	2069	874	1700.88899	-1.618339966	2.46E-29	1.04E-27	NA	NA
XM_011020752.1	686	358	484	688	460	816	340	521	420	222	157	175	100	75	133	75	100	74	686	358	484	236	208	262	276	149	192	315.824041	-2.026425933	1.21E-43	1.53E-41	NA	NA
XM_011020753.1	3030	3053	3567	4463	3668	3826	4204	5539	5780	3522	3086	2546	1107	2007	2113	1381	1307	1242	3030	3053	3567	2347	2885	3678	2695	2434	2411	3063.558371	-1.00867104	2.02E-36	1.50E-34	NA	NA
XM_011020764.1	86	61	114	240	134	138	106	166	131	89	96	80	58	78	66	41	53	49	86	61	114	68	72	77	195	75	142	103.1072415	-0.717867715	7.15E-13	6.45E-12	NA	NA
XM_011020777.1	1201	915	1250	4941	1357	1841	695	956	1249	905	654	594	333	406	324	351	597	233	1201	915	1250	1697	810	981	773	600	786	1080.85731	-2.309551888	9.16E-19	1.48E-17	NA	NA
XM_011020798.1	106	70	69	441	142	211	95	239	260	201	48	100	45	64	54	34	38	35	106	70	69	73	70	81	104	57	74	119.8788754	-2.154628003	3.01E-12	2.54E-11	NA	NA
XM_011020801.1	56	37	9	1806	685	1124	77	341	250	38	16	17	2	5	6	2	9	6	56	37	9	33	25	7	84	2	23	228.7367337	-5.525366024	2.84E-33	1.65E-31	NA	NA
XM_011020802.1	162	105	73	5896	1522	2915	471	4785	2479	193	130	159	22	31	36	9	26	1	162	105	73	95	155	81	916	7	186	984.3740212	-3.719280723	5.95E-23	1.45E-21	NA	NA
XM_011020807.1	40	62	29	25	93	113	50	72	46	42	38	101	179	170	212	126	873	167	40	62	29	22	26	21	59	169	94	115.8342713	0.255332531	1.52E-09	9.28E-09	1-cys peroxiredoxin	P:oxidation reduction; F:oxidoreductase activity; ; F:antioxidant activity; F:peroxiredoxin activity; F:peroxidase activity
XM_011020825.1	1222	1072	1071	3146	1429	3113	1646	1789	2110	1550	1199	1437	494	615	646	683	852	569	1222	1072	1071	1307	1353	968	777	706	997	1326.212597	-1.976026118	1.32E-37	1.06E-35	NA	NA
XM_011020844.1	1970	1185	1564	4795	2705	2904	1004	922	1311	2134	2730	1513	450	352	577	538	691	480	1970	1185	1564	1562	1026	662	1042	337	807	1435.420768	-2.667726136	1.26E-28	5.03E-27	NA	NA
XM_011020881.1	317	204	273	698	604	765	633	1186	859	385	242	230	124	181	231	74	116	88	317	204	273	503	262	287	394	162	306	398.5435636	-1.639652035	5.08E-35	3.35E-33	NA	NA
XM_011020890.1	20	14	4	6	14	43	24	31	24	19	18	15	80	140	80	42	189	60	20	14	4	10	11	4	33	29	39	38.30615292	0.401441202	3.23E-10	2.14E-09	NA	NA
XM_011020922.1	243	564	292	78	282	1253	690	387	268	2563	4829	2987	3516	5797	4864	4425	2528	3403	243	564	292	1926	1665	1802	4557	1139	1980	2015.271839	1.942350492	7.47E-11	5.35E-10	polygalacturonase at1g48100-like	P:cell wall organization; F:hydrolase activity; P:metabolic process; P:carbohydrate metabolic process; F:hydrolase activity, acting on glycosyl bonds; C:extracellular region; F:polygalacturonase activity; F:galacturan 1,4-alpha-galacturonidase activity; F:lyase activity
XM_011020939.1	1025	939	993	2162	2122	3549	3014	2463	3001	1132	1486	1222	431	604	681	658	965	788	1025	939	993	702	612	707	700	795	675	1372.999821	-2.152079982	5.65E-103	3.36E-99	probable protein phosphatase 2c 13	F:metal ion binding; F:hydrolase activity; P:protein amino acid dephosphorylation; F:cation binding; F:catalytic activity; F:protein serine/threonine phosphatase activity; F:phosphoprotein phosphatase activity
XM_011020952.1	171	108	62	430	303	420	154	323	273	160	114	96	56	108	94	128	54	76	171	108	62	78	60	116	169	95	174	167.9514469	-1.765805769	1.21E-14	1.33E-13	probable protein phosphatase 2c 13	F:metal ion binding; F:hydrolase activity; P:protein amino acid dephosphorylation; F:cation binding; F:catalytic activity; F:protein serine/threonine phosphatase activity; F:phosphoprotein phosphatase activity
XM_011020957.1	242	107	48	294	195	295	523	302	469	107	55	70	64	78	85	78	54	80	242	107	48	144	107	74	89	67	48	162.8922796	-2.281809092	3.18E-18	4.91E-17	NA	NA
XM_011021010.1	826	960	637	3107	2144	5444	2343	4508	2761	385	389	319	21	995	518	271	491	734	826	960	637	115	409	439	1605	1531	1134	1444.319775	-1.621992352	6.02E-12	4.87E-11	ethylene-responsive transcription factor erf017-like	P:regulation of transcription, DNA-dependent; P:transcription, DNA-dependent; C:nucleus; F:transcription factor activity; F:DNA binding
XM_011021026.1	348	241	338	544	245	272	304	441	510	389	159	214	126	262	201	117	84	84	348	241	338	236	360	385	376	206	222	282.5865731	-0.793250313	2.13E-07	9.66E-07	NA	NA
XM_011021029.1	2402	2303	2461	19602	5901	9432	3046	5085	4296	2160	2363	1911	1191	1792	2098	1230	1436	1267	2402	2303	2461	1634	2327	2299	2641	1606	2294	3746.894464	-2.813921683	1.01E-46	1.59E-44	plant neutral partial	P:metabolic process; F:catalytic activity; F:glycopeptide alpha-N-acetylgalactosaminidase activity; C:plastid; C:chloroplast
XM_011021035.1	1635	1297	1756	4279	3104	3428	2846	2383	3126	1591	1852	1742	272	606	612	553	841	739	1635	1297	1756	519	1033	928	729	805	642	1644.29031	-2.644206116	2.72E-53	6.70E-51	NA	NA
XM_011021036.1	5731	5420	6472	8911	6241	8268	8355	6939	9275	4598	5726	5811	1451	1695	2114	2831	3419	2405	5731	5420	6472	2810	4606	3645	3664	3650	3415	5050.482434	-1.459633312	7.52E-67	5.13E-64	NA	NA
XM_011021080.1	148	105	144	74	141	64	103	108	127	157	70	70	46	52	76	42	36	32	148	105	144	122	110	152	93	75	94	93.60075025	-0.44467712	1.44E-07	6.68E-07	NA	NA
XM_011021086.1	23	44	36	22	13	61	52	34	22	11	25	13	11	4	15	5	15	12	23	44	36	20	16	11	64	19	37	24.5345687	-0.021325501	8.78E-05	0.000271545	NA	NA
XM_011021106.1	4488	3705	4604	16770	6573	9667	5158	10771	9458	4671	2568	2781	861	3193	2267	1259	1590	1469	4488	3705	4604	1974	2846	3895	4953	3561	3107	4977.489871	-1.877190044	3.49E-20	6.57E-19	NA	NA
XM_011021116.1	6392	4962	5771	17490	8579	17724	11855	20265	14438	3683	2126	2006	933	1657	1860	1223	1693	1319	6392	4962	5771	2755	4050	4481	7556	4972	6057	6885.236468	-1.590358651	5.89E-64	3.10E-61	NA	NA
XM_011021146.1	407	485	474	865	969	2246	1108	1613	1211	264	342	305	134	863	678	264	473	559	407	485	474	139	243	361	628	1167	774	721.2041396	-0.914057895	4.65E-11	3.40E-10	NA	NA
XM_011021177.1	2467	1708	2000	6114	2062	4539	3602	4718	5202	3525	1831	2066	691	942	970	726	759	673	2467	1708	2000	1254	1289	1590	1856	1052	1341	2316.484071	-1.958632375	3.54E-32	1.87E-30	NA	NA
XM_011021178.1	1674	1396	1777	4141	1987	3183	3337	3601	4516	2959	1597	1489	522	773	593	595	552	443	1674	1396	1777	920	906	1228	912	801	933	1786.27177	-2.168368667	1.18E-48	2.19E-46	NA	NA
XM_011021183.1	50	30	65	41	20	10	15	7	7	16	5	6	9	13	13	7	2	1	50	30	65	44	27	35	8	14	16	19.44389455	-1.269312964	1.14E-08	6.21E-08	NA	NA
XM_011021222.1	10	18	14	4	7	73	17	27	15	197	151	202	162	339	236	207	105	163	10	18	14	123	69	71	84	41	50	92.69268578	0.788083392	1.34E-11	1.04E-10	cell wall and vascular inhibitor of beta-fructosidase	P:negative regulation of catalytic activity; F:enzyme inhibitor activity
XM_011021260.1	3449	1278	2576	4627	763	2404	1806	1956	1401	1834	448	1123	834	708	376	1025	697	653	3449	1278	2576	1048	3	622	783	614	1606	1432.80935	-1.774300235	0.052138558	0.09225357	NA	NA
XM_011021276.1	1813	1306	2102	4306	2024	2320	1342	1290	1819	1584	800	885	624	494	684	369	467	219	1813	1306	2102	2612	987	1676	971	770	605	1393.267482	-2.248624288	4.09E-20	7.64E-19	nadp-dependent malic enzyme isoform x2	F:metal ion binding; F:malic enzyme activity; P:oxidation reduction; F:oxidoreductase activity; P:malate metabolic process; F:NAD or NADH binding; F:malate dehydrogenase (decarboxylating) activity
XM_011021317.1	43	105	130	4	40	32	80	28	29	40	76	133	176	232	182	283	579	414	43	105	130	170	43	42	217	210	166	139.6464284	2.674430517	1.05E-08	5.76E-08	dehydration-responsive element-binding protein 3-like	P:regulation of transcription, DNA-dependent; P:transcription, DNA-dependent; C:nucleus; F:transcription factor activity; F:DNA binding
XM_011021325.1	1296	1114	1558	1041	674	471	817	990	1179	763	877	569	503	298	572	400	567	322	1296	1114	1558	546	687	802	810	475	621	755.1361035	-0.59247921	6.91E-10	4.40E-09	protein nrt1 ptr family -like	C:integral to membrane; C:membrane; P:transport; F:transporter activity
XM_011021336.1	622	632	594	1185	507	1243	967	1794	1266	843	489	596	237	439	326	287	299	239	622	632	594	367	596	488	861	603	753	698.3320378	-0.753650397	3.18E-20	6.00E-19	probable wrky transcription factor 48	P:regulation of transcription, DNA-dependent; F:sequence-specific DNA binding; F:transcription factor activity; P:positive regulation of transcription, DNA-dependent; P:defense response to bacterium; C:nucleus; F:DNA binding
XM_011021351.1	179	201	169	280	291	570	599	798	460	315	108	176	44	249	92	41	67	94	179	201	169	69	124	238	311	228	152	255.610708	-1.030930683	2.09E-09	1.25E-08	probable wrky transcription factor 48	P:regulation of transcription, DNA-dependent; F:sequence-specific DNA binding; F:transcription factor activity; P:positive regulation of transcription, DNA-dependent; P:defense response to bacterium; C:nucleus; F:DNA binding
XM_011021405.1	85	149	123	27	185	98	148	97	85	219	332	203	318	368	327	311	320	301	85	149	123	423	391	258	195	189	285	217.1592942	0.787491912	2.73E-05	9.16E-05	molybdate transporter 1-like	F:molybdate ion transmembrane transporter activity; C:integral to membrane; C:membrane; P:molybdate ion transport
XM_011021443.1	20	14	25	5	9	5	6	7	10	31	28	37	40	91	71	29	62	62	20	14	25	24	42	32	89	59	61	33.80346632	3.110247069	2.42E-18	3.79E-17	probable indole-3-pyruvate monooxygenase yucca4	P:oxidation reduction; F:oxidoreductase activity; F:monooxygenase activity; C:endoplasmic reticulum membrane; P:inflorescence development; C:endoplasmic reticulum; C:Golgi membrane; F:NADP or NADPH binding; F:FAD binding; P:auxin biosynthetic process; C:Golgi apparatus; P:phyllome development; P:positive regulation of flower development; P:cotyledon development; C:cytosol; F:indolepyruvate decarb…
XM_011021545.1	5601	4790	6270	8037	4463	4596	2493	3570	3983	4958	2379	2398	1412	1625	2041	1203	777	760	5601	4790	6270	2390	2207	2253	3092	1342	2294	3215.805207	-1.750290266	5.90E-25	1.70E-23	haloacid dehalogenase-like hydrolase superfamily protein	F:hydrolase activity; P:metabolic process
XM_011021795.1	69	35	42	18	26	21	17	29	45	33	13	26	17	4	8	8	14	3	69	35	42	16	15	23	26	19	18	23.07755844	-0.387487726	2.40E-05	8.12E-05	homeobox-leucine zipper protein hat22-like	P:regulation of transcription, DNA-dependent; P:transcription, DNA-dependent; F:sequence-specific DNA binding; C:nucleus; F:transcription factor activity; F:DNA binding
XM_011021796.1	8360	9520	12105	3669	3878	3675	4741	5353	7138	2686	1861	2454	716	707	866	1287	1678	1019	8360	9520	12105	3421	3158	2766	1236	1595	1537	3657.680343	-1.681968377	2.28E-122	2.37E-118	probable xyloglucan endotransglucosylase hydrolase protein 23	F:transferase activity; P:cell wall biogenesis; F:xyloglucan:xyloglucosyl transferase activity; F:hydrolase activity; P:cellular glucan metabolic process; C:apoplast; P:carbohydrate metabolic process; C:extracellular region; F:hydrolase activity, hydrolyzing O-glycosyl compounds; P:cell wall organization; P:metabolic process; C:cell wall; F:hydrolase activity, acting on glycosyl bonds; P:xylogluc…
XM_011021822.1	81	50	56	682	94	140	74	99	135	72	29	53	27	36	29	31	31	15	81	50	56	40	28	37	41	19	25	89.77480267	-3.869618876	1.71E-17	2.47E-16	basic 7s globulin-like	P:proteolysis; P:protein catabolic process; F:aspartic-type endopeptidase activity
XM_011021849.1	1	0	2	22	3	19	7	19	8	11	2	3	0	2	4	1	0	1	1	0	2	2	0	0	10	0	5	5.445119933	-1.990661231	0.000266486	0.000760105	blue copper	F:electron carrier activity; C:integral to membrane; C:membrane; C:anchored to plasma membrane
XM_011021864.1	4	12	5	0	4	12	6	5	3	20	5	24	47	123	48	81	91	142	4	12	5	16	20	1	14	13	20	28.85723942	1.277046136	4.18E-11	3.08E-10	transcription factor myb82	F:DNA binding; P:positive regulation of transcription, DNA-dependent; P:trichome differentiation; C:nucleus
XM_011021873.1	1219	673	1111	2230	720	1132	404	1156	1506	413	375	309	201	76	105	43	96	11	1219	673	1111	459	399	672	764	429	335	657.4024883	-1.807231121	2.03E-16	2.63E-15	probable galactinol--sucrose galactosyltransferase 6	P:metabolic process; F:catalytic activity; F:galactinol-raffinose galactosyltransferase activity; F:transferase activity; F:hydrolase activity; F:transferase activity, transferring glycosyl groups
XM_011021874.1	1263	868	1224	4003	1420	1557	713	1662	1736	807	458	340	114	174	203	141	111	163	1263	868	1224	525	610	686	703	579	410	923.1910621	-2.420964057	1.45E-32	7.95E-31	probable galactinol--sucrose galactosyltransferase 6	P:metabolic process; F:catalytic activity; F:galactinol-raffinose galactosyltransferase activity; F:transferase activity; F:hydrolase activity; F:transferase activity, transferring glycosyl groups
XM_011021931.1	1712	1391	1652	1263	1207	1414	1470	1618	1511	1184	801	629	618	584	880	458	689	427	1712	1391	1652	2218	1719	2572	1870	1330	1680	1290.96429	-0.019110306	2.18E-29	9.24E-28	ankyrin repeat-containing protein at5g02620-like isoform x2	C:integral to membrane; C:membrane; P:signal transduction
XM_011021935.1	345	279	421	495	248	172	224	373	468	305	161	129	118	143	128	96	69	67	345	279	421	279	290	334	268	144	170	243.9696221	-1.059898977	2.53E-10	1.70E-09	protein srg1-like	F:metal ion binding; P:oxidation reduction; F:oxidoreductase activity; F:dioxygenase activity
XM_011021975.1	122	115	152	680	313	283	473	726	882	342	94	207	92	167	171	35	43	23	122	115	152	150	144	194	110	78	49	250.6551362	-2.807963982	1.54E-27	5.73E-26	polygalacturonase-inhibiting protein	C:cell wall; C:apoplast; C:extracellular region; F:kinase activity; P:oxidation reduction; F:oxidoreductase activity; P:phosphorylation; F:2-alkenal reductase activity
XM_011022097.1	309	214	218	342	210	254	157	206	137	95	77	54	0	48	33	49	65	59	309	214	218	190	171	165	130	128	116	149.0476144	-1.451342067	6.04E-13	5.50E-12	NA	NA
XM_011022108.1	112	92	78	262	129	162	154	185	236	77	59	72	63	40	60	40	60	45	112	92	78	92	122	80	65	62	62	105.3109075	-1.905292939	1.42E-23	3.62E-22	camp-regulated phosphoprotein 19-related protein isoform 1	C:integral to membrane; C:membrane
XM_011022110.1	29	39	71	32	62	30	40	7	9	112	218	128	215	327	317	219	95	144	29	39	71	216	213	241	152	66	133	121.3982714	1.116473226	2.06E-13	1.98E-12	NA	NA
XM_011022216.1	15	17	27	13	11	30	19	10	13	51	73	45	49	58	61	43	58	53	15	17	27	30	29	11	37	46	45	33.58844313	0.94208986	8.30E-09	4.60E-08	NA	NA
XM_011022267.1	26	11	13	1218	129	392	5	47	35	13	2	16	9	19	7	11	3	10	26	11	13	9	29	11	37	2	14	103.4466503	-5.528717875	2.79E-22	6.37E-21	NA	NA
XM_011022281.1	391	359	520	66	87	34	58	82	104	205	227	123	130	142	149	125	77	60	391	359	520	289	476	467	244	198	257	195.8569104	1.535338324	6.12E-24	1.61E-22	NA	NA
XM_011022282.1	3279	1966	2400	6796	3353	3324	1558	2027	2946	2135	1512	1361	802	768	1147	987	883	669	3279	1966	2400	2013	1817	2906	1054	1297	1350	2113.419008	-2.219356993	5.08E-22	1.13E-20	NA	NA
XM_011022300.1	58	46	70	30	34	21	33	25	34	23	47	29	15	17	21	18	26	9	58	46	70	56	60	72	31	29	34	34.59418181	-0.203668571	1.29E-10	8.96E-10	NA	NA
XM_011022304.1	7018	4898	4660	24041	9768	22251	9028	19838	13719	3226	2031	2140	443	2667	1715	916	1657	1780	7018	4898	4660	1531	3263	2942	6028	4834	4841	7055.37543	-2.180458822	1.15E-29	5.02E-28	NA	NA
XM_011022307.1	10	19	6	23	1	12	25	11	6	12	9	22	96	173	86	93	155	237	10	19	6	81	41	3	46	103	94	55.48697986	2.429752617	3.35E-07	1.48E-06	NA	NA
XM_011022349.1	156	90	172	372	148	178	173	306	247	125	131	114	57	41	63	69	73	47	156	90	172	82	55	78	217	53	158	139.1351376	-1.141241807	2.47E-12	2.10E-11	act domain-containing protein acr4 isoform x1	F:amino acid binding; P:metabolic process; F:nucleotidyltransferase activity; F:transferase activity
XM_011022370.1	669	577	625	948	466	472	687	808	1299	528	432	384	242	129	285	243	289	188	669	577	625	435	416	638	516	451	474	522.8493312	-0.757982748	2.87E-14	3.01E-13	uncharacterized protein tcm_011355	-
XM_011022424.1	953	1415	1652	212	417	280	257	335	252	208	331	555	683	894	752	1888	3847	3039	953	1415	1652	1241	1195	898	1418	1775	1603	1068.583381	2.087256242	1.11E-34	7.15E-33	NA	NA
XM_011022493.1	2172	1206	1310	3097	1474	1392	1107	1289	1763	843	483	529	374	317	366	382	692	330	2172	1206	1310	761	537	570	736	405	370	994.2174819	-2.376247021	4.35E-22	9.73E-21	NA	NA
XM_011022503.1	10	9	9	6	29	18	25	8	16	15	25	13	28	33	44	38	44	42	10	9	9	38	15	24	8	15	22	21.8167146	-0.547412731	0.001124639	0.002854489	NA	NA
XM_011022509.1	359	278	446	910	210	175	150	220	291	214	88	173	123	125	129	145	143	103	359	278	446	152	207	204	150	180	147	232.7039045	-1.82646651	3.04E-06	1.18E-05	NA	NA
XM_011022510.1	490	329	510	977	440	438	355	354	473	251	261	276	108	114	134	211	192	124	490	329	510	396	368	468	203	248	281	346.7211724	-1.703774003	7.35E-21	1.47E-19	NA	NA
XM_011022516.1	62	97	50	0	29	47	32	33	9	91	229	128	302	444	391	197	254	265	62	97	50	354	223	126	222	149	175	152.3137444	2.559745607	3.97E-09	2.30E-08	NA	NA
XM_011022535.1	74	55	88	133	120	110	29	163	101	51	15	31	45	18	34	10	17	19	74	55	88	18	39	22	41	15	34	56.87281483	-2.404251036	2.02E-10	1.37E-09	NA	NA
XM_011022537.1	933	829	895	2211	1707	1549	1748	3282	3217	1076	498	635	568	362	480	541	778	340	933	829	895	528	537	555	572	427	435	1095.959028	-2.292760268	3.01E-36	2.19E-34	NA	NA
XM_011022539.1	208	195	167	339	341	436	205	686	564	255	77	114	71	60	60	56	67	34	208	195	167	74	81	74	111	75	57	196.2194088	-2.535748491	5.49E-27	1.95E-25	NA	NA
XM_011022541.1	4999	3856	4976	10955	3942	4304	2169	3653	4223	2981	3671	2047	1068	647	1337	1190	1550	848	4999	3856	4976	2027	2021	2474	2280	1952	1976	3109.387156	-2.010190863	4.80E-21	9.74E-20	NA	NA
XM_011022544.1	141	59	84	1748	698	1099	165	772	466	111	39	42	55	22	31	28	178	56	141	59	84	35	100	59	178	69	101	300.4777499	-3.753041599	4.01E-24	1.07E-22	NA	NA
XM_011022571.1	18	42	36	75	64	54	100	35	32	81	67	84	103	88	139	120	90	223	18	42	36	60	102	140	93	156	0	83.19016069	0.10241866	0.420168936	0.557136065	NA	NA
XM_011022611.1	56	66	50	32	45	37	55	39	51	19	18	9	16	8	15	9	38	9	56	66	50	36	15	12	44	18	28	30.93881062	-0.712367694	1.53E-07	7.07E-07	NA	NA
XM_011022617.1	742	555	682	1197	853	1198	1024	1936	1435	487	353	319	145	340	247	169	211	176	742	555	682	341	556	680	879	615	762	694.4723383	-0.878594282	2.33E-37	1.82E-35	NA	NA
XM_011022620.1	702	329	383	912	363	451	148	317	318	171	162	113	83	126	128	98	108	69	702	329	383	325	250	313	210	125	150	278.280767	-2.22287022	6.74E-21	1.35E-19	NA	NA
XM_011022622.1	2430	1941	2135	4100	2714	3551	2636	4942	4212	2844	1827	1615	966	1987	1596	1016	940	911	2430	1941	2135	1617	2078	2632	2330	1771	1916	2346.398538	-1.13756429	7.87E-19	1.29E-17	NA	NA
XM_011022634.1	9075	6333	8895	8999	6052	7208	6718	9803	8682	4382	4572	3303	2419	2964	3140	2812	3410	2192	9075	6333	8895	7122	5510	6375	6902	4171	6081	5836.83556	-0.748828539	1.08E-35	7.48E-34	phospholipid-transporting atpase 9	P:Golgi vesicle budding; F:phospholipid-translocating ATPase activity; C:integral to membrane; C:membrane; F:hydrolase activity; C:Golgi membrane; P:phospholipid translocation; F:nucleotide binding; F:ATP binding; P:phospholipid transport; F:metal ion binding; P:metabolic process; C:trans-Golgi network; F:magnesium ion binding; C:plasma membrane
XM_011022651.1	1761	1592	2083	2900	2246	3889	2089	1844	1993	1978	4896	2735	4853	6473	5404	8093	6127	8271	1761	1592	2083	2670	3890	3857	8685	4755	6742	4054.846663	0.806722114	2.26E-21	4.75E-20	NA	NA
XM_011022666.1	368	244	250	519	367	725	428	425	424	133	142	172	45	71	64	115	239	144	368	244	250	192	108	99	225	132	145	254.3619457	-2.024221988	1.62E-38	1.38E-36	NA	NA
XM_011022697.1	4922	6174	7270	733	1038	897	1418	1344	1553	4120	2207	3771	1216	1875	1549	1399	1356	880	4922	6174	7270	4318	4304	3433	1619	1909	2690	2506.164798	0.891572334	5.43E-41	5.78E-39	NA	NA
XM_011022705.1	13594	10231	12087	26524	13357	19099	13311	17184	17183	10811	8025	7647	4105	4582	5262	5232	6704	4961	13594	10231	12087	7908	7939	8786	9528	7280	8392	10850.51762	-1.589391669	4.41E-43	5.34E-41	NA	NA
XM_011022710.1	5	35	21	0	0	11	6	7	0	9	12	10	19	37	74	46	40	38	5	35	21	46	47	57	45	30	49	25.22725564	3.214746461	3.26E-06	1.26E-05	NA	NA
XM_011022711.1	200	502	158	33	129	276	230	97	50	436	203	357	705	927	968	749	861	1034	200	502	158	977	1028	609	602	799	758	505.8454358	2.053690254	1.70E-07	7.84E-07	NA	NA
XM_011022743.1	3	0	0	102	17	54	2	1	6	1	0	1	0	0	0	1	0	0	3	0	0	0	0	0	0	0	1	9.493416149	-7.701449586	9.77E-11	6.90E-10	isoleucine n-monooxygenase 2-like	F:oxidoreductase activity, acting on paired donors, with incorporation or reduction of molecular oxygen, NADH or NADPH as one donor, and incorporation of one atom of oxygen; F:heme binding; F:iron ion binding; C:integral to membrane; C:membrane; F:oxidoreductase activity, acting on paired donors, with incorporation or reduction of molecular oxygen; P:oxidation reduction; ; F:oxidoreductase activi…
XM_011022745.1	28	31	30	53	74	51	48	39	42	29	30	22	24	21	32	17	4	6	28	31	30	45	39	32	24	19	8	32.06339491	-2.144029486	1.37E-15	1.64E-14	b3 domain-containing transcription repressor val1-like	P:regulation of transcription, DNA-dependent; P:transcription, DNA-dependent; F:zinc ion binding; C:nucleus; F:DNA binding
XM_011022763.1	5	2	9	4	63	5	306	20	144	1962	131	684	1029	951	1187	1432	1380	750	5	2	9	1447	724	1369	597	124	1671	623.2123941	4.633361185	8.84E-11	6.28E-10	germination family protein	C:integral to membrane; C:membrane
XM_011022778.1	561	489	532	245	120	194	307	1100	1145	663	398	290	39	28	28	12	36	11	561	489	532	243	399	162	870	429	227	358.9393741	1.076776779	3.61E-25	1.06E-23	inositol oxygenase 2-like	P:oxidation reduction; C:cytoplasm; P:inositol catabolic process; F:inositol oxygenase activity; F:iron ion binding
XM_011022783.1	21	46	28	3	42	240	85	49	14	163	273	325	565	1854	716	578	817	861	21	46	28	485	605	96	271	166	248	334.143939	1.0118163	1.39E-08	7.44E-08	proline-rich protein 4	-
XM_011022784.1	174	184	241	201	88	126	38	98	81	89	177	50	28	36	56	44	26	19	174	184	241	123	109	149	151	82	114	103.7203002	-0.644156309	9.54E-11	6.75E-10	serpin-zx-like protein	P:negative regulation of endopeptidase activity; C:extracellular space; F:serine-type endopeptidase inhibitor activity
XM_011022807.1	30	28	36	153	80	165	68	73	50	71	111	59	11	27	16	18	37	12	30	28	36	30	32	9	44	7	42	52.23454645	-2.499341953	4.38E-13	4.06E-12	gdsl esterase lipase 7	F:hydrolase activity, acting on ester bonds; P:metabolic process; P:oxidation reduction; ; F:oxidoreductase activity; ; ; P:lipid metabolic process; F:lipase activity
XM_011022948.1	128	153	130	54	13	88	71	99	79	95	47	80	12	29	6	14	17	12	128	153	130	133	154	40	63	40	70	67.34865199	-0.17476401	8.58E-09	4.74E-08	transcription factor bhlh75-like	F:protein dimerization activity; F:DNA binding; P:regulation of transcription, DNA-dependent; C:nucleus; F:transcription factor activity
XM_011022966.1	961	1093	1240	112	409	341	322	183	297	432	619	477	380	282	434	238	327	208	961	1093	1240	702	616	744	236	290	459	464.5487796	-0.115819411	6.15E-13	5.59E-12	basic leucine zipper 43-like	P:regulation of transcription, DNA-dependent; F:sequence-specific DNA binding; F:transcription factor activity; F:DNA binding
XM_011022967.1	37	79	39	25	33	109	38	36	28	50	99	89	137	157	127	157	177	300	37	79	39	64	67	32	74	85	94	87.04503346	0.329175226	2.54E-08	1.31E-07	delta -sterol-c5 -desaturase-like	P:oxidation reduction; F:oxidoreductase activity; C:integral to membrane; C:membrane; F:iron ion binding; P:fatty acid biosynthetic process; F:lathosterol oxidase activity
XM_011023069.1	430	731	253	209	492	1475	277	236	221	444	864	823	4787	12723	7309	2220	2458	2921	430	731	253	821	489	178	7076	1948	3275	2026.186186	2.174416194	1.87E-24	5.18E-23	protein rsi-1	P:heat acclimation; P:response to salicylic acid stimulus; C:plasmodesma; P:response to heat
XM_011023102.1	6365	6108	6457	10107	5725	7214	6688	9885	10567	6651	4877	4562	1611	3915	3357	2648	2678	2892	6365	6108	6457	3438	5624	7187	7429	5831	5361	5849.633452	-0.664527408	8.53E-14	8.55E-13	probable calcium-binding protein cml23	F:calcium ion binding
XM_011023121.1	715	188	388	537	470	338	438	418	554	292	387	277	145	127	179	110	200	75	715	188	388	452	235	353	249	290	343	331.5990222	-0.958319785	1.65E-08	8.78E-08	e3 ubiquitin-protein ligase pub23-like	P:protein ubiquitination; F:ubiquitin-protein ligase activity; F:ligase activity
XM_011023138.1	4	2	2	30	27	30	16	15	16	13	12	9	0	1	1	1	1	4	4	2	2	2	0	1	0	0	1	8.59338603	-6.677343313	2.33E-33	1.35E-31	transcription factor myb48-like	F:DNA binding
XM_011023139.1	150	150	199	302	96	163	86	235	142	140	69	86	85	171	104	42	45	40	150	150	199	113	164	125	323	101	242	141.4767507	-0.175466251	1.41E-05	4.94E-05	tir-nbs-lrr-tir type disease resistance protein	P:defense response; F:ADP binding; P:signal transduction; P:regulation of transcription, DNA-dependent; F:DNA binding; C:integral to membrane; C:membrane
XM_011023157.1	45	34	37	183	86	93	44	93	63	27	21	23	12	52	43	14	17	22	45	34	37	29	44	73	76	86	66	56.28780287	-1.016421611	5.55E-11	4.03E-10	myb-like protein x	-
XM_011023177.1	287	219	237	430	319	249	166	425	421	240	228	187	106	151	146	88	123	93	287	219	237	273	301	404	365	226	259	251.9367719	-0.6113033	1.39E-11	1.08E-10	methyltransferase-like protein	F:methyltransferase activity; F:transferase activity; P:methylation; C:integral to membrane; C:membrane
XM_011023251.1	1951	1137	1110	23114	8814	11464	3725	5200	7396	2390	1059	1373	814	671	816	789	965	632	1951	1137	1110	1245	720	1127	1270	527	575	3719.835466	-4.603317693	9.10E-61	3.51E-58	sugar transport protein 13	; F:transporter activity; F:sugar:hydrogen symporter activity; C:integral to membrane; C:membrane; P:transport; F:substrate-specific transmembrane transporter activity; P:glucose import; F:transmembrane transporter activity; P:transmembrane transport; P:hexose transmembrane transport; C:integral to plasma membrane; P:proton transport; F:glucose transmembrane transporter activity; C:plasmodesma; F…
XM_011023341.1	103	134	241	103	51	45	103	161	163	132	74	88	25	65	54	35	31	7	103	134	241	98	243	103	101	57	77	94.9897916	-0.156506718	2.61E-07	1.17E-06	uncharacterized protein loc105126446	F:kinase activity; P:phosphorylation
XM_011023359.1	9	15	14	0	22	11	17	8	15	28	46	34	61	101	88	87	71	90	9	15	14	80	66	47	77	57	56	43.5035188	2.199613895	1.12E-17	1.64E-16	uncharacterized protein loc104592653 isoform x1	C:integral to membrane; C:membrane
XM_011023407.1	3059	3603	3144	5416	2573	4367	2636	3070	2820	1615	915	1664	339	686	642	608	834	808	3059	3603	3144	3090	3920	2149	2262	1268	1845	2299.980424	-1.576620516	3.58E-37	2.76E-35	dna-binding protein rav2	P:regulation of transcription, DNA-dependent; P:transcription, DNA-dependent; C:nucleus; F:transcription factor activity; F:DNA binding
XM_011023430.1	3238	2605	3432	11728	2962	4150	1365	2724	2530	1747	1390	996	1076	1239	1495	959	1082	870	3238	2605	3432	1811	2045	1649	2524	1230	1915	2512.680373	-2.154278447	2.23E-20	4.27E-19	allene oxide cyclase chloroplastic	C:chloroplast; P:metabolic process; F:isomerase activity; F:allene-oxide cyclase activity
XM_011023436.1	436	205	361	970	513	457	614	2077	1517	362	142	164	64	97	128	73	69	44	436	205	361	260	198	259	245	193	232	436.8571892	-1.913426335	8.93E-34	5.40E-32	u-box domain-containing protein 21-like	P:protein ubiquitination; F:ubiquitin-protein ligase activity
XM_011023479.1	959	897	1332	3510	1465	2522	919	3881	2977	1497	825	672	556	760	800	376	303	188	959	897	1332	426	666	832	1062	690	828	1275.715253	-1.910244114	7.52E-19	1.23E-17	nudix hydrolase mitochondrial-like	F:hydrolase activity; P:metabolic process; F:diphosphoinositol-polyphosphate diphosphatase activity; ; ; ; ; ; ; ; ; ; C:integral to membrane; C:membrane
XM_011023515.1	84	129	112	11	75	46	73	48	79	195	163	148	181	275	214	279	248	265	84	129	112	196	187	158	197	169	164	147.761137	1.689313125	5.33E-12	4.35E-11	uncharacterized protein tcm_000880	-
XM_011023610.1	29	29	37	28	19	60	35	23	19	21	68	11	78	151	188	119	98	123	29	29	37	17	43	58	120	87	127	63.36501513	1.323306829	9.21E-08	4.40E-07	lysine-specific demethylase jmj25-like	F:metal ion binding; F:zinc ion binding; F:methyltransferase activity; P:methylation
XM_011023643.1	80	83	66	143	92	165	110	124	189	54	36	47	21	10	17	46	60	40	80	83	66	32	29	36	32	52	44	71.0034676	-1.953175233	1.73E-34	1.11E-32	uncharacterized protein tcm_001261	C:integral to membrane; C:membrane
XM_011023667.1	177	179	65	5107	905	1735	133	467	397	107	3	35	11	30	29	3	10	2	177	179	65	29	17	48	48	15	22	479.621837	-6.952159188	5.84E-36	4.13E-34	ethylene-responsive transcription factor abr1-like	P:regulation of transcription, DNA-dependent; P:transcription, DNA-dependent; C:nucleus; F:transcription factor activity; F:DNA binding; P:negative regulation of abscisic acid mediated signaling pathway
XM_011023697.1	444	405	513	101	117	166	76	94	69	145	200	142	67	79	98	80	95	90	444	405	513	212	255	274	241	143	193	176.1713962	0.245089599	1.07E-66	7.17E-64	gem-like protein 4	-
XM_011023700.1	12	9	15	64	11	20	5	29	20	4	6	6	1	0	2	2	1	4	12	9	15	7	1	4	3	4	4	10.87436916	-3.491471727	1.11E-09	6.85E-09	senescence-specific cysteine protease sag39-like	P:proteolysis; C:lysosome; P:proteolysis involved in cellular protein catabolic process; F:hydrolase activity; C:extracellular space; F:cysteine-type peptidase activity; F:peptidase activity; F:cysteine-type endopeptidase activity; P:oxidation reduction; F:oxidoreductase activity; F:2-alkenal reductase activity
XM_011023701.1	129	110	162	719	232	354	183	592	434	124	56	72	55	71	85	44	39	48	129	110	162	45	82	85	131	89	132	184.8127023	-2.280587379	6.01E-26	1.92E-24	transmembrane protein 53	F:hydrolase activity; P:metabolic process; C:integral to membrane; C:membrane
XM_011023731.1	258	153	209	307	154	202	157	296	236	170	115	104	138	138	117	73	86	63	258	153	209	203	180	196	197	166	165	173.6577667	-0.686297735	3.86E-09	2.24E-08	ceramide-1-phosphate transfer protein	C:cytoplasm; F:glycolipid transporter activity; F:glycolipid binding; P:glycolipid transport; C:nucleus
XM_011023780.1	40	39	49	259	61	102	26	116	117	35	16	7	11	39	33	7	8	5	40	39	49	18	20	25	51	13	27	50.93411534	-2.65435925	1.55E-12	1.35E-11	NA	NA
XM_011023801.1	248	339	248	135	516	236	332	225	234	528	321	391	1525	2315	2185	758	761	913	248	339	248	1006	657	639	1366	623	753	680.2269461	1.26325483	6.37E-19	1.05E-17	NA	NA
XM_011023818.1	258	103	1160	76	233	167	57	1900	276	63	44	57	4746	725	1984	2438	43715	1145	258	103	1160	45	24	23	1955	306	996	2520.255917	2.372512798	1.40E-14	1.52E-13	feruloyl ortho-hydroxylase 1	F:metal ion binding; P:oxidation reduction; F:oxidoreductase activity; F:dioxygenase activity; F:flavonol synthase activity; P:flavonol biosynthetic process; F:naringenin 3-dioxygenase activity; F:iron ion binding
XM_011023836.1	1036	714	898	2618	1418	1832	1031	1846	1808	709	353	258	147	133	67	60	212	100	1036	714	898	407	235	281	552	94	225	771.8980105	-3.187244566	7.24E-26	2.29E-24	uncharacterized protein loc105628582	C:integral to membrane; C:membrane; P:transmembrane transport
XM_011023918.1	371	243	302	415	293	295	273	369	381	258	103	140	79	83	101	56	69	40	371	243	302	198	210	257	250	178	190	222.2338581	-1.062512666	1.08E-25	3.36E-24	f-box protein at1g65770	F:four-way junction helicase activity; F:ATP-dependent 3-5 DNA helicase activity; C:chromosome; P:DNA recombination; F:DNA binding; C:nucleus; P:DNA replication; C:cytoplasm; P:base-excision repair; P:DNA duplex unwinding; P:double-strand break repair
XM_011023936.1	578	557	459	1114	711	3085	2493	2098	2160	1991	730	2334	131	216	161	135	334	250	578	557	459	239	768	200	427	300	363	944.8605222	-2.469966848	6.10E-22	1.35E-20	thiosulfate sulfurtransferase chloroplastic	F:thiosulfate sulfurtransferase activity; F:transferase activity; P:metabolic process
XM_011023947.1	2209	1676	2460	7254	2604	3777	2058	3000	3786	2437	3282	1745	743	544	1005	1114	1033	558	2209	1676	2460	826	1176	1582	2248	1472	1727	2189.639515	-1.709590707	7.78E-20	1.41E-18	uncharacterized protein tcm_009683	C:integral to membrane; C:membrane
XM_011023958.1	197	420	213	49	198	513	215	180	129	169	435	342	908	1050	1043	955	1050	1244	197	420	213	860	546	274	694	741	839	532.6024198	1.327302991	2.86E-07	1.28E-06	NA	NA
XM_011024003.1	246	72	258	173	382	30	161	60	85	105	63	16	27	28	117	7	0	0	246	72	258	456	126	82	8	17	23	108.6396568	-3.961941142	6.17E-08	3.02E-07	NA	NA
XM_011024044.1	1735	1887	1913	4581	2692	3201	2704	2882	3633	2142	2689	1616	931	692	1231	809	1618	600	1735	1887	1913	1274	907	1171	1516	1008	1174	1926.784193	-1.872641516	5.96E-26	1.90E-24	NA	NA
XM_011024061.1	317	360	268	171	122	417	174	145	184	86	99	107	34	53	54	107	159	131	317	360	268	854	434	163	103	120	145	199.6312498	-1.23424251	5.85E-15	6.61E-14	NA	NA
XM_011024062.1	25684	21395	22924	21339	16181	28531	23526	24991	23758	17974	12383	12427	3044	9317	6416	5772	7518	7754	25684	21395	22924	11118	16658	16111	23690	14437	18110	16620.31363	-0.57779823	1.20E-22	2.85E-21	NA	NA
XM_011024063.1	2218	2083	1858	866	1115	1366	974	797	1054	1265	818	985	388	372	520	634	784	663	2218	2083	1858	2939	2604	1985	1272	746	1379	1224.016749	-0.328707312	3.29E-50	6.79E-48	NA	NA
XM_011024076.1	2182	2290	2177	3024	1850	3310	2695	4150	3288	1544	1280	859	462	842	943	466	636	577	2182	2290	2177	1128	1545	2103	3679	1695	2691	1944.701451	-0.39226965	6.37E-31	3.05E-29	NA	NA
XM_011024077.1	1410	1524	1490	2400	1573	2578	2035	2505	2098	1312	1184	980	448	1020	763	622	712	797	1410	1524	1490	885	1193	1296	1862	1484	1651	1448.514127	-0.731434084	1.45E-28	5.73E-27	NA	NA
XM_011024091.1	163	97	106	162	251	354	235	324	309	55	71	60	43	20	55	14	52	33	163	97	106	127	70	37	105	49	96	127.421963	-1.96278288	2.91E-22	6.62E-21	uncharacterized protein loc104602904	C:integral to membrane; P:metabolic process; C:membrane; F:acetylglucosaminyltransferase activity; F:transferase activity; F:transferase activity, transferring glycosyl groups
XM_011024103.1	968	836	917	1455	767	974	520	712	563	624	655	504	390	639	572	348	455	234	968	836	917	627	778	815	702	572	655	688.781938	-1.090738572	1.70E-14	1.84E-13	probable protein phosphatase 2c 15	P:protein amino acid dephosphorylation; F:catalytic activity; F:protein serine/threonine phosphatase activity; F:hydrolase activity; F:phosphoprotein phosphatase activity
XM_011024104.1	35	55	25	20	272	543	213	144	243	183	783	307	1189	6165	1378	1197	921	1038	35	55	25	137	203	69	330	135	106	609.2839299	-0.844436572	4.68E-16	5.85E-15	NA	NA
XM_011024163.1	112	153	19	19	142	302	97	100	91	183	218	356	374	212	360	596	943	1021	112	153	19	553	218	169	172	410	457	297.4354186	0.940398537	7.03E-05	0.000220968	protein abil2-like	-
XM_011024164.1	13	153	25	0	39	79	0	13	11	44	115	25	217	64	126	160	374	505	13	153	25	210	104	25	51	167	91	106.8772245	1.211164368	0.003745296	0.008574643	protein abil2-like	-
XM_011024195.1	9	10	5	4	14	21	15	9	7	18	20	36	23	43	29	22	32	52	9	10	5	18	22	8	25	19	25	19.65035306	0.511466354	0.00210113	0.005049329	pentatricopeptide repeat superfamily protein isoform 2	-
XM_011024210.1	451	636	723	506	1176	1712	1951	2572	1785	1041	744	834	127	769	550	288	425	490	451	636	723	234	432	522	1156	1073	923	906.8886124	-0.394099686	1.31E-11	1.02E-10	ethylene-responsive transcription factor erf061	P:regulation of transcription, DNA-dependent; P:transcription, DNA-dependent; C:nucleus; F:transcription factor activity; F:DNA binding
XM_011024220.1	2258	1790	2229	8489	3454	10206	6162	14299	8290	1770	623	632	196	1334	897	264	569	612	2258	1790	2229	768	1439	1581	5294	2588	3920	3581.883948	-1.269548504	7.61E-25	2.17E-23	probable wrky transcription factor 41	P:regulation of transcription, DNA-dependent; F:sequence-specific DNA binding; F:transcription factor activity
XM_011024269.1	0	0	0	0	0	0	0	0	0	8	16	4	13	8	14	10	7	5	0	0	0	0	0	0	0	5	5	3.631638837	3.901375596	2.45E-06	9.62E-06	uncharacterized protein loc104608307	F:transferase activity; P:metabolic process; F:transferase activity, transferring acyl groups
XM_011024270.1	18	45	19	10	29	101	70	60	59	196	347	249	155	211	220	139	147	208	18	45	19	50	72	44	111	41	85	105.4179287	0.450386727	2.23E-10	1.50E-09	uncharacterized protein loc104608307	F:transferase activity; P:metabolic process; F:transferase activity, transferring acyl groups
XM_011024275.1	1275	859	1853	2302	676	624	320	1659	1118	648	321	222	49	67	62	19	62	9	1275	859	1853	484	694	763	634	174	321	671.526645	-2.130325825	1.62E-18	2.56E-17	plant disease resistance response partial	P:regulation of catalytic activity; P:phenylpropanoid biosynthetic process; F:guiding stereospecific synthesis activity
XM_011024363.1	981	732	935	2252	1153	1155	1678	1697	2288	790	626	449	236	216	316	255	449	266	981	732	935	445	362	384	522	327	353	836.6913235	-2.308911302	2.33E-50	4.88E-48	uncharacterized protein loc105124362 isoform x3	-
XM_011024364.1	245	161	263	670	136	381	258	345	451	302	76	106	76	66	52	94	71	34	245	161	263	121	127	147	220	54	98	200.2884926	-2.104831184	4.86E-09	2.78E-08	uncharacterized protein loc105124362 isoform x3	-
XM_011024417.1	122	103	136	148	78	78	61	99	164	65	27	41	6	28	40	24	27	25	122	103	136	18	69	86	90	101	55	72.97477927	-0.64510508	1.15E-06	4.71E-06	protein lurp-one-related 11-like	P:defense response
XM_011024454.1	127	99	90	484	187	406	164	297	253	69	100	84	39	117	85	73	108	128	127	99	90	51	70	85	161	197	164	160.7856897	-1.370299143	7.00E-18	1.05E-16	protein lurp-one-related 17	P:defense response; C:integral to membrane; C:membrane
XM_011024492.1	812	1218	750	176	1009	1425	1493	951	565	1724	2958	2242	3904	5991	4124	4373	5249	6144	812	1218	750	4918	2939	2021	2768	2379	2583	2506.503503	1.285149857	8.49E-10	5.33E-09	uncharacterized protein isoform 1	C:integral to membrane; C:membrane
XM_011024523.1	553	447	522	8721	2078	3418	316	1424	893	231	277	162	111	120	172	161	181	209	553	447	522	220	288	291	633	274	397	1061.428442	-3.868865353	2.08E-53	5.19E-51	lanc-like protein gcl1	P:metabolic process; F:catalytic activity
XM_011024560.1	5184	4020	4762	19201	9437	10100	5117	8380	8652	6051	4638	4303	1823	2001	2794	2094	2704	1725	5184	4020	4762	3385	2515	3491	3642	2188	2718	5351.884802	-2.569523176	1.56E-42	1.83E-40	nac domain-containing protein 2-like	P:regulation of transcription, DNA-dependent; P:transcription, DNA-dependent; C:nucleus; F:DNA binding
XM_011024612.1	73	36	73	655	165	238	10	58	45	7	2	7	3	1	5	1	1	0	73	36	73	52	4	10	17	0	6	71.7483233	-6.010274851	1.42E-21	3.03E-20	cytochrome p450 87a3	F:metal ion binding; P:oxidation reduction; F:taxane 10-beta-hydroxylase activity; F:oxidoreductase activity, acting on paired donors, with incorporation or reduction of molecular oxygen; F:heme binding; F:oxidoreductase activity; F:iron ion binding; F:monooxygenase activity; P:sterol metabolic process; P:brassinosteroid homeostasis; P:multicellular organismal development; P:brassinosteroid biosy…
XM_011024620.1	42	205	31	9	22	146	41	48	23	47	141	112	574	488	676	642	813	1266	42	205	31	196	124	70	646	438	375	288.9147814	2.794673197	1.80E-12	1.56E-11	gibberellin 20-oxidase family protein	F:metal ion binding; P:oxidation reduction; F:oxidoreductase activity; F:iron ion binding; F:dioxygenase activity; F:gibberellin 3-beta-dioxygenase activity
XM_011024628.1	249	359	326	30	283	252	297	85	138	914	1035	915	917	1458	1215	1492	1132	1151	249	359	326	1073	731	764	778	718	883	678.9137474	1.778576216	1.83E-10	1.25E-09	abc transporter g family member 5-like	F:ATPase activity, coupled to transmembrane movement of substances; C:integral to membrane; C:membrane; F:nucleotide binding; F:ATP binding; F:ATPase activity; P:transmembrane transport; P:metabolic process; C:plasma membrane; P:phosphonate transport; F:hydrolase activity; F:phosphonate transmembrane-transporting ATPase activity; P:organophosphate ester transport
XM_011024642.1	1222	1326	1677	1786	881	981	1284	2304	2056	1379	1466	1106	474	495	542	546	686	432	1222	1326	1677	820	1054	1040	1266	658	828	1114.962707	-0.800795273	4.32E-18	6.59E-17	NA	NA
XM_011024658.1	700	991	1024	341	478	832	669	683	570	1614	2503	1767	1871	3314	2362	2429	1848	2278	700	991	1024	2134	2243	1184	2380	832	1341	1438.001564	1.111492242	7.26E-13	6.55E-12	NA	NA
XM_011024661.1	44	57	44	28	49	56	45	55	60	68	87	116	74	128	76	186	129	164	44	57	44	161	112	92	75	86	60	83.52465167	0.431201462	1.50E-08	8.01E-08	NA	NA
XM_011024684.1	220	108	158	2731	676	1288	350	1948	1307	154	56	57	24	43	28	17	78	14	220	108	158	78	73	98	221	104	129	475.7054849	-3.778617547	1.51E-34	9.66E-33	uncharacterized protein tcm_010809	-
XM_011024686.1	5	2	1	20	20	76	43	44	66	24	9	29	2	2	4	6	1	2	5	2	1	1	1	5	1	2	4	16.52154382	-4.331704898	1.28E-18	2.04E-17	NA	NA
XM_011024716.1	1577	926	1533	1469	979	1112	1058	2884	3158	2265	1383	909	691	623	352	221	462	225	1577	926	1533	760	799	564	2550	736	624	1177.452939	-0.27324005	6.17E-09	3.48E-08	NA	NA
XM_011024737.1	2380	2031	2012	10516	3680	6814	1967	3740	3174	1614	1491	1149	652	1540	1259	761	890	873	2380	2031	2012	698	1447	1426	2764	1477	2028	2516.358524	-2.132850396	1.92E-30	8.81E-29	probable ribose-5-phosphate isomerase 2	F:ribose-5-phosphate isomerase activity; P:pentose-phosphate shunt, non-oxidative branch; F:isomerase activity
XM_011024757.1	491	239	469	615	532	326	829	477	958	488	277	280	207	151	169	174	163	97	491	239	469	1261	267	506	183	196	304	411.7627072	-1.475916399	1.59E-09	9.68E-09	NA	NA
XM_011024758.1	341	339	432	911	379	780	459	764	788	364	329	255	60	420	229	101	117	116	341	339	432	124	275	285	499	340	349	391.2033234	-1.158374082	8.34E-11	5.94E-10	mediator of rna polymerase ii transcription subunit	C:integral to membrane; C:membrane
XM_011024794.1	913	915	960	3550	1922	2052	1711	1955	1902	734	781	699	319	794	611	531	594	567	913	915	960	649	833	867	1142	1074	1050	1194.134917	-1.562463682	1.73E-40	1.77E-38	uncharacterized protein loc105795109	C:integral to membrane; C:membrane
XM_011024829.1	2605	1948	2469	8349	3426	4243	3607	5408	5307	1879	1346	1126	405	1199	1323	558	823	733	2605	1948	2469	797	1372	1822	2285	1821	1606	2515.471991	-1.858630565	1.83E-25	5.52E-24	aaa-type atpase family protein	F:ATP binding; F:nucleotide binding; C:integral to membrane; C:membrane; F:hydrolase activity; P:metabolic process
XM_011024839.1	334	291	514	374	110	297	217	302	295	204	165	181	103	83	136	66	82	35	334	291	514	236	364	427	138	139	146	221.3195057	-1.22753839	2.73E-14	2.88E-13	aluminum-activated malate transporter 10	P:malate transport; P:malate transmembrane transport; C:integral to membrane; C:membrane; F:malate transmembrane transporter activity; C:plant-type vacuole membrane
XM_011024866.1	2375	2336	2596	7385	3437	5948	3863	5862	4228	2550	2315	2012	1225	2516	2093	1629	1702	1832	2375	2336	2596	1874	2822	2540	4406	2764	3575	3184.611595	-1.010917929	2.62E-23	6.59E-22	transcription factor bhlh13	F:protein dimerization activity; P:oxidation reduction; F:oxidoreductase activity; F:2-alkenal reductase activity; P:regulation of transcription, DNA-dependent; P:response to abscisic acid stimulus; C:nucleus; F:transcription factor activity
XM_011024876.1	333	278	293	388	271	268	244	288	344	154	135	134	125	57	124	92	124	90	333	278	293	402	180	230	197	147	174	217.1066022	-1.20430241	2.83E-16	3.61E-15	NA	NA
XM_011024904.1	281	264	200	712	284	1280	609	1388	602	186	125	107	20	139	87	41	89	131	281	264	200	167	333	198	859	338	620	397.3572143	-0.675314364	6.05E-16	7.46E-15	NA	NA
XM_011024930.1	257	321	313	784	437	965	947	1094	842	487	514	350	97	366	317	139	307	231	257	321	313	223	334	435	383	394	403	471.9375785	-1.208883448	1.08E-14	1.19E-13	NA	NA
XM_011024942.1	120	163	102	96	277	259	236	193	246	304	476	293	298	199	373	544	678	529	120	163	102	507	145	192	184	397	317	291.9689603	0.243135028	0.000345778	0.00096655	uncharacterized protein loc102630402	-
XM_011024958.1	35	26	38	250	229	211	222	282	292	322	255	138	12	45	23	31	48	24	35	26	38	31	15	13	70	6	36	115.3805012	-3.055073237	4.14E-28	1.59E-26	NA	NA
XM_011024960.1	119	128	203	170	105	108	153	140	226	89	114	52	66	34	62	74	75	33	119	128	203	104	94	104	88	66	91	106.2438328	-1.013966015	1.27E-10	8.81E-10	NA	NA
XM_011024965.1	696	406	357	4008	1596	2956	2020	4306	4757	1514	205	447	60	244	249	149	290	177	696	406	357	102	213	215	622	275	294	1202.424924	-3.233584814	2.12E-27	7.77E-26	NA	NA
XM_011024974.1	33	21	11	165	136	150	57	49	72	81	13	56	5	5	8	8	10	6	33	21	11	12	2	11	11	3	5	42.5391087	-4.951791065	4.02E-26	1.31E-24	NA	NA
XM_011024989.1	3673	4437	3899	741	4234	5619	4675	4253	2711	8108	17242	11504	15149	28177	18798	16182	13964	15599	3673	4437	3899	9758	14513	5583	17917	7211	11432	9648.127001	1.461297576	2.06E-08	1.08E-07	NA	NA
XM_011025056.1	218	303	171	123	149	353	167	153	97	170	215	242	573	838	614	529	571	626	218	303	171	442	502	256	576	464	680	363.1916245	1.155384602	6.91E-14	6.97E-13	NA	NA
XM_011025059.1	371	266	392	918	443	698	670	791	702	344	373	270	166	108	224	202	197	154	371	266	392	204	284	239	378	232	321	389.8862929	-1.517469907	2.09E-34	1.33E-32	NA	NA
XM_011025095.1	3547	2404	2440	9113	5034	7296	4498	7706	7153	1916	1261	1124	323	680	627	558	1010	825	3547	2404	2440	927	779	1272	3193	1837	1879	3040.847288	-2.003792296	3.27E-57	1.06E-54	NA	NA
XM_011025250.1	25	42	28	15	17	35	17	12	31	41	37	46	81	146	106	56	59	100	25	42	28	71	81	37	73	28	60	49.34405639	0.912776789	7.16E-08	3.48E-07	NA	NA
XM_011025254.1	1215	1096	1387	2335	1108	1660	889	1726	1339	842	696	654	471	835	772	428	646	490	1215	1096	1387	738	785	963	1160	797	986	1031.409861	-1.163448195	1.44E-16	1.90E-15	NA	NA
XM_011025367.1	5468	4578	4628	12094	8519	11433	7677	11112	10664	5608	5289	3786	1525	2509	2980	2332	2177	2285	5468	4578	4628	2610	3354	4491	3712	3800	3423	5515.447323	-1.881365187	2.49E-51	5.70E-49	NA	NA
XM_011025423.1	142	94	160	605	223	416	139	741	474	188	71	70	32	105	62	53	60	31	142	94	160	195	168	156	275	87	142	207.878391	-1.713444414	6.84E-13	6.19E-12	skp1 interacting partner 3-related family protein	-
XM_011025451.1	2443	2089	2618	3659	2199	3226	3042	5720	4679	2271	1462	1242	804	663	1143	783	999	604	2443	2089	2618	2204	2168	3089	3635	2644	3138	2423.583228	-0.303990673	1.37E-30	6.36E-29	calmodulin-binding protein 60-c	P:response to stress; F:calmodulin binding; P:response to UV-B; P:salicylic acid biosynthetic process; F:sequence-specific DNA binding; P:regulation of systemic acquired resistance; F:transcription factor activity; P:defense response to bacterium, incompatible interaction; C:nucleus; P:cellular response to molecule of bacterial origin; P:defense response to oomycetes; P:positive regulation of abs…
XM_011025452.1	23	19	48	4	6	0	6	2	2	38	4	9	68	378	154	82	87	57	23	19	48	101	157	158	31	26	131	61.22318176	3.822277447	1.89E-12	1.63E-11	wat1-related protein at2g39510-like	F:transmembrane transporter activity; C:integral to membrane; C:membrane; P:transmembrane transport; P:transport; C:plasma membrane
XM_011025470.1	153	83	89	775	225	296	80	295	259	122	84	48	30	33	38	30	39	0	153	83	89	33	36	58	111	0	0	134.8167465	-4.066138877	0.000532964	0.001439468	uncharacterized protein loc105125156 isoform x2	-
XM_011025496.1	3710	3857	4698	6104	3100	3466	2201	2545	2769	2295	1702	1956	939	1394	1236	1596	1531	1435	3710	3857	4698	2200	3322	2802	2268	2370	2328	2647.103188	-1.217535845	7.21E-26	2.28E-24	transcription factor bhlh149	F:protein dimerization activity
XM_011025524.1	5033	3861	5536	31249	12209	16989	7486	12211	16293	2124	5078	2044	1340	674	1358	2524	4464	1929	5033	3861	5536	3602	2065	3311	5846	4047	4044	7068.855977	-2.494818607	8.65E-36	6.07E-34	galactinol synthase family protein	F:transferase activity; P:metabolic process; F:transferase activity, transferring glycosyl groups; F:metal ion binding; C:cytoplasm; F:inositol 3-alpha-galactosyltransferase activity; P:carbohydrate metabolic process; P:galactose metabolic process
XM_011025526.1	621	522	594	16405	4225	8691	2207	5737	4533	1056	1691	861	402	435	658	615	746	728	621	522	594	404	453	555	1855	778	1113	2621.697421	-3.378832679	5.12E-63	2.39E-60	galactinol synthase family protein	F:transferase activity; P:metabolic process; F:transferase activity, transferring glycosyl groups; F:metal ion binding; C:cytoplasm; F:inositol 3-alpha-galactosyltransferase activity; P:carbohydrate metabolic process; P:galactose metabolic process
XM_011025531.1	2980	3076	2774	5683	3426	6383	2547	5793	4217	1788	1370	957	350	1226	1013	499	768	932	2980	3076	2774	922	1952	2382	3089	2692	2745	2609.10584	-1.193456002	1.82E-20	3.51E-19	xyloglucan endotransglucosylase hydrolase family protein	F:transferase activity; P:cell wall biogenesis; C:integral to membrane; C:membrane; F:xyloglucan:xyloglucosyl transferase activity; F:hydrolase activity; P:cellular glucan metabolic process; C:apoplast; P:carbohydrate metabolic process; C:extracellular region; F:hydrolase activity, hydrolyzing O-glycosyl compounds; P:cell wall organization; P:metabolic process; C:cell wall; F:hydrolase activity, …
XM_011025579.1	521	211	331	671	497	565	280	534	421	130	66	63	44	91	119	24	35	34	521	211	331	453	282	413	195	213	194	281.4011724	-1.85898013	1.50E-35	1.03E-33	protein plant cadmium resistance 2-like	C:integral to membrane; C:membrane
XM_011025642.1	166	262	221	743	563	867	318	153	308	314	205	94	140	296	142	56	294	44	166	262	221	95	91	150	259	140	187	266.207404	-2.249604725	7.86E-09	4.36E-08	protein tify 6b isoform x2	; ; P:regulation of defense response; P:response to wounding; F:transcription corepressor activity; C:nucleus
XM_011025695.1	34	28	12	50	41	54	9	9	20	13	14	9	12	2	11	9	8	2	34	28	12	29	33	15	14	15	33	20.49243006	-1.572722064	2.21E-08	1.16E-07	protein shoot gravitropism 5	-
XM_011025727.1	2695	2181	2338	14155	5394	14387	6571	19073	11274	1915	1144	1109	89	953	580	311	674	822	2695	2181	2338	959	1342	1736	4236	3166	3065	4596.292349	-2.039244758	6.36E-30	2.81E-28	nudix hydrolase mitochondrial	F:hydrolase activity; P:metabolic process; F:diphosphoinositol-polyphosphate diphosphatase activity; ; ; ; ; ; ; ; ;
XM_011025741.1	231	190	222	444	222	631	452	1007	691	74	84	55	10	50	47	28	40	40	231	190	222	60	104	129	264	243	235	249.2119185	-1.120729963	1.13E-43	1.43E-41	calcium-binding protein cml19	F:calcium ion binding
XM_011025800.1	0	0	0	0	0	0	0	0	0	90	74	26	26	46	0	58	60	0	0	0	0	26	26	0	0	35	0	17.94493306	5.860093377	0.062419253	0.108077325	lysine-specific demethylase ref6-like	F:metal ion binding; F:nucleic acid binding; P:histone H3-K9 demethylation; P:response to brassinosteroid stimulus; C:nucleus; P:leaf development; P:negative regulation of histone acetylation; P:vegetative to reproductive phase transition of meristem; P:unidimensional cell growth; F:methyltransferase activity; P:methylation
XM_011025872.1	1970	1897	1867	8437	3770	6209	3974	4424	5813	1941	2094	2160	625	777	788	1210	1731	971	1970	1897	1867	1347	1133	1087	1398	1139	1219	2584.522717	-2.650630437	4.04E-85	6.74E-82	NA	NA
XM_011025873.1	120	58	50	195	91	215	62	89	92	66	13	34	8	15	9	4	2	2	120	58	50	55	36	22	18	15	24	58.2346597	-3.479453426	1.10E-25	3.42E-24	NA	NA
XM_011025926.1	94	75	110	23	79	18	55	68	90	265	151	187	315	299	379	280	582	141	94	75	110	128	265	271	151	144	194	172.9564357	1.674990243	2.89E-08	1.48E-07	NA	NA
XM_011025933.1	3	0	0	14	10	24	3	41	8	6	8	14	0	7	0	0	0	0	3	0	0	0	0	4	4	9	3	7.123602347	-1.826943937	0.002509025	0.005940468	uncharacterized protein loc105125458 isoform x1	C:chloroplast
XM_011025937.1	39	39	28	128	73	126	35	10	31	23	26	19	15	18	28	13	23	21	39	39	28	41	29	26	31	25	44	38.93301423	-2.06102904	1.28E-20	2.50E-19	NA	NA
XM_011026021.1	360	285	391	383	222	264	115	199	310	329	322	193	140	128	187	139	124	64	360	285	391	74	83	87	119	42	81	195.781009	-2.244785599	4.09E-16	5.15E-15	NA	NA
XM_011026056.1	0	0	0	0	0	0	0	0	49	77	17	36	103	200	40	90	28	56	0	0	0	26	50	57	69	36	87	39.92730596	8.06839118	3.84E-07	1.69E-06	NA	NA
XM_011026067.1	8	10	20	49	28	59	54	79	45	31	24	17	3	69	19	5	4	1	8	10	20	6	29	6	29	18	23	27.29044852	-1.306024768	5.92E-06	2.20E-05	NA	NA
XM_011026182.1	135	115	118	1332	453	703	203	390	329	160	78	88	74	61	88	49	80	75	135	115	118	91	73	121	101	100	87	236.7131046	-3.470656021	7.59E-43	9.06E-41	NA	NA
XM_011026191.1	2868	1698	1737	13821	6612	12882	9414	15288	13341	1522	1012	961	121	504	612	270	643	469	2868	1698	1737	595	633	1169	1814	2212	1364	4258.158745	-2.93897064	2.05E-57	6.67E-55	u-box domain-containing protein 21-like	P:protein ubiquitination; F:ubiquitin-protein ligase activity
XM_011026215.1	427	347	395	2179	737	1436	481	870	998	282	230	187	152	139	239	179	198	149	427	347	395	201	253	280	319	256	260	506.7613708	-2.743993744	1.06E-46	1.66E-44	NA	NA
XM_011026220.1	118	72	277	296	201	114	90	80	115	124	98	53	52	71	120	58	17	18	118	72	277	124	241	271	212	99	89	126.6823754	-1.017508147	6.75E-06	2.48E-05	NA	NA
XM_011026236.1	0	0	1	0	0	0	0	7	1	0	0	0	34	1	0	14	285	7	0	0	1	0	0	0	12	2	1	14.76864731	4.347813394	0.000331195	0.000928964	NA	NA
XM_011026277.1	894	1102	1390	3789	1862	2164	647	1611	1182	1340	1357	873	721	1037	1264	674	564	524	894	1102	1390	909	1220	1143	1393	1100	1264	1286.614497	-1.42793347	4.84E-15	5.52E-14	NA	NA
XM_011026328.1	52	31	82	184	59	204	54	82	64	70	68	36	28	25	32	27	33	12	52	31	82	7	54	8	63	88	42	61.26182407	-1.501310344	1.03E-06	4.26E-06	NA	NA
XM_011026379.1	38	44	61	25	11	9	10	8	16	7	25	11	7	1	7	9	5	3	38	44	61	31	69	113	11	45	25	24.44213641	0.548382898	1.73E-08	9.20E-08	annexin d5	F:calcium ion binding; F:calcium-dependent phospholipid binding; P:pollen tube growth; P:pollen germination; F:actin filament binding; P:pollen development; F:phospholipid binding
XM_011026392.1	463	496	624	95	44	41	65	70	109	72	175	59	65	5	75	83	80	40	463	496	624	287	574	813	154	342	295	209.4249925	1.806688138	1.11E-12	9.76E-12	type i inositol -trisphosphate 5-phosphatase cvp2	P:phosphoinositide dephosphorylation; F:hydrolase activity; F:inositol-polyphosphate 5-phosphatase activity; ; ; ; F:phosphoinositide 5-phosphatase activity; P:cellular response to salt stress; F:phosphatidylinositol-4,5-bisphosphate 5-phosphatase activity
XM_011026492.1	13	15	11	28	27	79	12	13	12	16	17	14	5	17	9	6	5	10	13	15	11	4	7	3	6	4	7	14.74717326	-3.288257308	1.03E-13	1.02E-12	NA	NA
XM_011026552.1	793	775	1001	2639	848	1158	483	793	798	815	730	472	450	509	624	280	269	237	793	775	1001	583	769	594	807	507	597	755.7682651	-1.676573707	8.32E-17	1.12E-15	NA	NA
XM_011026566.1	42	45	34	53	28	49	70	61	59	47	15	18	10	8	9	9	17	15	42	45	34	34	49	23	34	13	38	33.46493735	-0.993724688	1.14E-10	7.94E-10	NA	NA
XM_011026567.1	135	104	136	165	113	266	218	238	307	100	118	143	52	42	43	32	90	38	135	104	136	234	199	106	89	69	107	133.918035	-1.366535732	6.06E-18	9.12E-17	NA	NA
XM_011026629.1	28	32	27	115	47	91	56	62	77	41	24	36	6	23	30	14	23	20	28	32	27	35	46	26	59	28	35	42.43217264	-1.428048112	3.89E-12	3.23E-11	NA	NA
XM_011026630.1	4282	4409	4957	16243	9502	16763	13901	21799	18486	4512	3124	2829	1024	3699	2833	1819	2885	2991	4282	4409	4957	1737	2480	2979	7994	6093	5962	7280.354806	-1.426139136	8.37E-44	1.08E-41	NA	NA
XM_011026689.1	71	91	101	160	81	110	40	95	67	63	78	70	28	36	37	30	43	31	71	91	101	54	45	45	64	52	64	66.56653798	-1.323909461	2.93E-14	3.08E-13	NA	NA
XM_011026724.1	52	48	30	139	85	156	121	132	121	31	12	14	9	17	21	26	36	21	52	48	30	8	30	60	46	57	50	59.18309828	-1.626783604	2.94E-16	3.75E-15	NA	NA
XM_011026725.1	77	49	25	340	158	185	183	146	71	0	11	29	35	0	17	0	0	0	77	49	25	68	0	15	0	18	36	69.01321526	-4.000141943	7.25E-05	0.000227431	NA	NA
XM_011026739.1	254	195	449	454	102	92	108	307	300	285	40	96	57	125	96	71	48	35	254	195	449	147	275	148	206	85	124	174.6145804	-1.089036883	0.001869813	0.004542703	NA	NA
XM_011026740.1	460	345	310	296	439	477	296	384	472	248	211	171	132	63	144	154	253	113	460	345	310	341	110	265	351	202	261	277.2514097	-0.919893164	4.94E-09	2.82E-08	NA	NA
XM_011026743.1	1144	882	853	375	1081	495	342	266	475	940	1977	767	1646	1955	2205	3099	1946	2031	1144	882	853	1758	1949	3297	1022	1369	1400	1339.23575	0.641796255	5.04E-11	3.67E-10	NA	NA
XM_011026768.1	106	114	103	413	80	179	59	68	56	37	88	42	60	75	92	44	23	43	106	114	103	56	61	66	121	77	119	94.94216087	-1.484086005	5.08E-11	3.70E-10	NA	NA
XM_011026772.1	15	8	5	27	12	23	2	12	8	2	6	3	0	2	2	1	3	3	15	8	5	5	3	3	13	9	8	7.76960295	-1.399533658	4.27E-08	2.14E-07	NA	NA
XM_011026854.1	440	286	446	334	241	165	179	246	298	236	102	98	124	93	152	69	83	38	440	286	446	138	174	224	235	140	173	200.4579805	-0.821833137	1.78E-11	1.37E-10	NA	NA
XM_011026880.1	1126	639	930	1479	1215	943	1851	1842	3247	986	735	702	276	231	290	413	406	261	1126	639	930	963	495	799	400	387	333	914.6779176	-2.048586375	3.95E-40	3.87E-38	NA	NA
XM_011026898.1	16080	15791	21478	4935	5387	4104	3840	5760	5805	7322	11221	5318	3466	2737	4183	4926	5377	2595	16080	15791	21478	9022	9457	9610	7751	3862	5894	7215.641744	-0.102159613	1.80E-25	5.44E-24	NA	NA
XM_011026944.1	386	176	297	551	225	311	491	863	967	229	154	135	76	33	65	25	69	22	386	176	297	141	77	109	223	148	135	262.7974455	-1.479488896	3.67E-27	1.32E-25	NA	NA
XM_011027017.1	1120	1231	1222	1413	1161	1985	2017	2850	2145	1669	926	1185	361	754	596	454	605	462	1120	1231	1222	1102	1558	1198	1571	982	1451	1274.200769	-0.532592466	3.19E-28	1.23E-26	NA	NA
XM_011027110.1	1775	1615	2125	3610	1076	2057	789	2968	2140	1912	1214	1267	707	1576	1155	754	723	596	1775	1615	2125	928	1980	1447	2852	1250	2117	1631.220565	-0.522973202	0.000250524	0.000717868	zinc finger a20 and an1 domain-containing stress-associated protein 5-like	F:metal ion binding; F:zinc ion binding; F:DNA binding; P:protein autoubiquitination; C:nucleus; P:response to osmotic stress; P:response to water deprivation; P:protein ubiquitination; F:ubiquitin-protein ligase activity
XM_011027177.1	461	177	231	275	159	219	167	180	194	87	49	55	39	34	57	20	23	14	461	177	231	108	202	143	88	80	90	137.1294692	-1.689087915	1.26E-32	6.93E-31	phospholipase a1- chloroplastic-like	P:lipid metabolic process; F:hydrolase activity; F:phospholipase A1 activity; C:mitochondrion; P:seed coat development
XM_011027189.1	16	26	13	2	10	16	16	21	21	23	17	35	57	55	30	43	61	52	16	26	13	37	66	18	35	23	44	29.6726715	1.54288512	0.000471769	0.001285691	rna polymerase sigma factor chloroplastic	P:regulation of transcription, DNA-dependent; P:transcription initiation; ; F:sigma factor activity; ; F:transcription factor activity; F:DNA binding
XM_011027250.1	196	163	184	288	238	442	351	518	650	230	89	115	22	77	91	46	75	90	196	163	184	103	82	182	201	184	156	208.7581882	-1.151387313	6.79E-18	1.02E-16	uncharacterized protein loc105126393	-
XM_011027376.1	217	377	209	49	80	75	45	62	52	69	65	58	47	56	71	50	37	61	217	377	209	278	252	201	80	143	119	112.8330972	0.451352428	4.41E-30	1.97E-28	hth-type transcriptional regulator protein ptxe	-
XM_011027400.1	473	651	693	932	587	678	482	1018	805	526	410	360	198	313	340	207	250	248	473	651	693	524	620	750	716	497	580	546.6201285	-0.659393387	1.26E-17	1.84E-16	e3 ubiquitin-protein ligase rnf185-like	F:metal ion binding; C:integral to membrane; C:membrane; F:zinc ion binding
XM_011027406.1	834	848	866	1828	1238	1053	1494	1407	2177	1113	671	692	445	499	657	282	370	304	834	848	866	539	515	491	711	319	337	853.3217332	-1.987505726	8.36E-34	5.07E-32	calcium uniporter protein mitochondrial	F:uniporter activity; C:integral to membrane; C:membrane; P:transmembrane transport
XM_011027407.1	453	302	355	233	119	123	232	220	364	222	149	90	87	15	109	67	91	47	453	302	355	274	163	299	325	193	250	200.6149727	0.304218784	1.73E-07	7.96E-07	upf0496 protein at2g18630	C:integral to membrane; C:membrane
XM_011027458.1	480	369	410	716	426	427	355	386	472	394	355	256	209	91	223	170	173	133	480	369	410	342	243	325	356	243	341	337.0474708	-1.117717992	3.54E-13	3.31E-12	NA	NA
XM_011027509.1	92	137	84	186	83	158	148	185	135	68	110	113	24	23	28	20	35	24	92	137	84	123	180	74	81	116	138	100.9660551	-0.680122219	1.92E-18	3.02E-17	NA	NA
XM_011027529.1	324	98	156	446	187	178	155	287	324	191	105	90	52	41	60	48	63	45	324	98	156	184	119	186	113	129	118	161.8615515	-1.535227745	1.09E-10	7.66E-10	NA	NA
XM_011027533.1	1132	1674	1261	499	1383	982	1671	1260	1357	1007	2654	2419	3680	6271	4374	3397	3994	4163	1132	1674	1261	2663	2032	1065	4346	1786	2798	2312.315136	1.276624849	4.25E-09	2.45E-08	NA	NA
XM_011027552.1	348	165	403	396	711	226	350	223	300	354	129	138	150	117	183	58	59	33	348	165	403	570	249	332	80	92	92	247.3084765	-2.682949197	3.30E-13	3.09E-12	NA	NA
XM_011027556.1	26	20	50	57	37	100	68	87	153	80	76	34	14	22	27	6	21	14	26	20	50	43	40	22	52	13	25	45.93942692	-1.474710028	8.67E-10	5.44E-09	NA	NA
XM_011027609.1	92	136	99	31	55	117	58	36	45	64	78	83	237	339	232	214	238	308	92	136	99	197	246	130	195	214	228	147.7681318	1.366187691	5.04E-17	6.94E-16	NA	NA
XM_011027681.1	494	268	306	280	309	320	320	493	454	249	157	161	95	143	161	111	99	81	494	268	306	264	526	413	293	172	195	269.7874597	-0.816772994	8.55E-20	1.54E-18	NA	NA
XM_011027689.1	2461	1258	366	2991	3417	2396	3246	8350	8035	8882	1315	2370	699	524	466	225	495	613	2461	1258	366	418	298	282	2158	90	206	2251.37752	-2.313078906	6.27E-09	3.53E-08	glucose and ribitol dehydrogenase-like	P:oxidation reduction; F:oxidoreductase activity; P:metabolic process; F:3-oxoacyl-[acyl-carrier-protein] reductase activity
XM_011027692.1	676	258	110	317	222	411	38	75	42	30	47	61	22	8	28	36	47	28	676	258	110	451	505	135	83	25	119	161.3075686	-2.450948594	6.70E-18	1.01E-16	NA	NA
XM_011027694.1	412	185	214	523	228	397	75	114	116	71	17	40	5	6	9	7	15	9	412	185	214	106	110	68	49	27	35	128.5648121	-3.745290569	1.58E-47	2.62E-45	NA	NA
XM_011027717.1	17830	14103	19142	31007	13900	13328	10961	16018	17776	8913	5494	5475	3670	4000	4380	4166	4879	3532	17830	14103	19142	6320	6470	7704	9336	5018	6133	10504.78178	-1.910342954	2.21E-31	1.10E-29	NA	NA
XM_011027739.1	93	52	53	296	125	233	153	488	367	40	24	18	4	15	7	6	17	12	93	52	53	38	26	43	73	50	44	104.9122424	-2.327863062	2.57E-40	2.58E-38	NA	NA
XM_011027772.1	918	859	1102	426	427	296	362	340	472	426	358	309	273	119	346	342	494	209	918	859	1102	668	424	624	343	493	501	464.0247453	-0.113663537	2.37E-08	1.23E-07	NA	NA
XM_011027790.1	815	817	761	1471	439	514	653	825	895	680	363	384	307	274	400	218	205	121	815	817	761	782	492	714	777	473	652	598.6457383	-0.75834698	4.11E-10	2.69E-09	NA	NA
XM_011027819.1	51	59	63	141	208	146	132	178	173	123	212	40	26	26	27	30	67	24	51	59	63	64	41	30	76	19	36	85.83790095	-2.315876814	6.26E-14	6.35E-13	NA	NA
XM_011028016.1	1477	1196	1709	8196	2758	4067	1422	4277	4261	1693	1102	923	331	514	521	306	478	311	1477	1196	1709	656	1039	1133	1260	1080	883	1883.872452	-2.58789002	4.70E-34	2.91E-32	phosphatase family protein	F:hydrolase activity; P:metabolic process
XM_011028043.1	164	169	214	198	93	116	119	230	233	139	141	78	67	40	69	54	90	36	164	169	214	61	67	102	134	86	77	118.3167647	-0.828738427	5.65E-09	3.20E-08	syntaxin-132-like isoform x1	P:vesicle-mediated transport; C:integral to membrane; C:membrane
XM_011028050.1	809	622	632	27481	7704	15407	2493	5065	4543	820	1117	755	399	648	743	722	896	1164	809	622	632	330	299	474	1458	707	1177	3673.682989	-4.322548793	4.89E-98	2.04E-94	probable galactinol--sucrose galactosyltransferase 5	P:metabolic process; F:catalytic activity; P:response to abscisic acid stimulus; C:chloroplast; F:galactinol-raffinose galactosyltransferase activity; F:transferase activity; F:transferase activity, transferring glycosyl groups
XM_011028088.1	958	627	822	1900	772	1388	803	1390	1115	695	396	412	289	317	309	313	281	268	958	627	822	555	722	661	637	380	668	727.1715312	-1.649247592	1.27E-23	3.26E-22	NA	NA
XM_011028200.1	2046	1281	2015	3438	2291	1973	1462	1610	1684	1534	1147	1077	787	1066	1168	695	690	559	2046	1281	2015	1364	1342	1411	879	561	668	1409.19886	-2.249964832	5.99E-33	3.39E-31	NA	NA
XM_011028238.1	100	149	100	88	65	251	105	82	57	164	218	169	287	433	406	283	340	394	100	149	100	245	177	80	307	216	336	202.5192258	0.782008923	2.39E-07	1.08E-06	NA	NA
XM_011028239.1	81	146	54	47	55	229	101	60	59	92	150	157	206	417	251	253	266	305	81	146	54	165	121	86	198	165	239	157.3437183	0.58358587	0.000224414	0.000648042	NA	NA
XM_011028294.1	34	63	32	5	32	58	32	33	15	53	72	41	111	226	119	93	102	153	34	63	32	95	73	43	117	69	113	71.06441595	1.350378157	2.94E-05	9.81E-05	NA	NA
XM_011028318.1	4634	2062	2676	1618	1109	1105	763	531	1185	770	591	446	137	120	222	287	172	186	4634	2062	2676	2663	852	1008	440	285	392	1035.428825	-2.154011407	6.93E-36	4.88E-34	NA	NA
XM_011028319.1	30	8	27	10	4	1	0	0	1	0	0	0	0	0	0	0	0	0	30	8	27	10	2	3	1	3	2	4.412738972	-1.680214882	1.15E-07	5.45E-07	NA	NA
XM_011028322.1	5272	3077	3369	2094	1108	1112	395	465	550	671	426	440	189	163	208	329	253	268	5272	3077	3369	2771	1420	1333	505	511	561	1171.079449	-1.813522051	1.91E-62	8.21E-60	NA	NA
XM_011028334.1	379	269	348	231	259	296	196	166	179	185	240	139	123	95	125	130	161	79	379	269	348	288	174	139	274	99	177	198.7461277	-0.890662827	1.12E-09	6.95E-09	NA	NA
XM_011028336.1	21	23	49	36	4	2	0	7	3	7	0	2	3	0	1	0	0	0	21	23	49	28	48	29	16	4	13	12.3361511	-0.837899373	5.66E-06	2.11E-05	NA	NA
XM_011028337.1	30	21	76	57	1	11	0	9	13	16	0	5	4	4	4	1	0	0	30	21	76	23	87	40	19	20	16	19.10355186	-0.725948615	0.00015792	0.000467267	NA	NA
XM_011028343.1	13644	10432	16913	24469	8151	12674	4952	10698	11973	5672	5925	3986	2821	3055	3645	2336	3162	2268	13644	10432	16913	6777	8076	8953	8528	5902	6667	8303.137108	-1.4852362	1.63E-23	4.15E-22	udp-glucuronic acid decarboxylase 6-like	F:UDP-glucuronate decarboxylase activity; P:metabolic process; F:lyase activity
XM_011028382.1	53	47	41	70	22	53	35	82	25	37	26	25	17	16	41	10	21	16	53	47	41	26	27	39	78	59	50	38.83871206	0.014026951	0.000388146	0.001074454	NA	NA
XM_011028410.1	128	171	210	190	66	128	55	92	78	89	73	44	32	86	55	11	50	35	128	171	210	122	170	139	149	81	123	99.2079216	-0.505725773	2.14E-07	9.72E-07	udp-glucuronic acid decarboxylase 6-like	F:UDP-glucuronate decarboxylase activity; P:metabolic process; F:lyase activity
XM_011028427.1	2659	2524	2839	1238	839	1228	1670	1557	1438	1939	988	1096	413	1509	1070	484	664	643	2659	2524	2839	1268	2885	2352	3267	1580	2494	1585.762764	0.777149951	2.69E-09	1.58E-08	NA	NA
XM_011028429.1	1236	1252	970	392	695	798	762	562	759	748	605	605	167	475	284	319	317	387	1236	1252	970	604	1033	1096	1099	739	1081	703.7706988	0.298084164	6.66E-13	6.04E-12	NA	NA
XM_011028477.1	17	29	50	67	61	42	14	24	68	164	93	137	663	2207	937	499	251	330	17	29	50	37	115	95	396	36	60	244.894091	1.073340461	5.01E-18	7.60E-17	NA	NA
XM_011028483.1	587	409	580	298	182	110	178	236	364	344	164	155	122	52	132	109	134	70	587	409	580	196	197	255	263	136	197	229.696907	-0.393329522	1.95E-08	1.03E-07	gcn5-related n-acetyltransferase family protein	P:N-terminal protein amino acid acetylation; F:transferase activity; C:membrane; F:N-acetyltransferase activity; P:metabolic process; F:transferase activity, transferring acyl groups
XM_011028489.1	7	15	12	0	13	7	0	8	0	10	16	10	48	44	41	32	50	75	7	15	12	48	0	27	0	0	0	18.74041283	-5.485391229	0.00013509	0.000404136	metal-nicotianamine transporter ysl1	C:integral to membrane; C:membrane; P:transmembrane transport; P:seed development; C:plasma membrane; P:reproductive developmental process
XM_011028490.1	144	209	96	87	93	211	155	86	85	161	106	178	394	1074	529	472	470	659	144	209	96	440	199	212	190	232	357	274.7063071	0.697284328	1.10E-10	7.69E-10	metal-nicotianamine transporter ysl1	C:integral to membrane; C:membrane; P:transmembrane transport; P:seed development; C:plasma membrane; P:reproductive developmental process
XM_011028551.1	277	266	208	87	394	543	260	178	139	436	464	411	628	605	604	722	1027	919	277	266	208	1088	585	308	418	240	431	454.4404583	-0.225176809	2.68E-05	9.02E-05	NA	NA
XM_011028566.1	20	5	7	18	0	20	52	0	44	9	19	25	0	0	0	0	0	0	20	5	7	23	0	0	5	6	0	10.91024127	-2.059508315	0.034978511	0.064705819	NA	NA
XM_011028612.1	127	94	122	289	112	191	68	180	153	88	67	60	34	44	53	35	50	41	127	94	122	40	52	47	105	39	54	94.04094731	-1.978581558	2.75E-16	3.52E-15	NA	NA
XM_011028642.1	668	850	875	420	1565	481	825	613	738	2478	3328	2213	3630	3594	5658	2089	1648	1677	668	850	875	2719	3474	4499	1937	1700	2309	1965.657808	0.921366234	1.23E-15	1.48E-14	NA	NA
XM_011028664.1	110	146	131	43	234	199	216	171	167	235	329	279	417	555	447	350	369	437	110	146	131	221	209	175	303	213	271	251.6641022	0.407767644	1.67E-06	6.74E-06	NA	NA
XM_011028676.1	13	13	10	29	21	36	24	36	33	11	10	8	7	11	17	8	1	6	13	13	10	19	19	9	12	13	12	16.35340728	-1.545039415	2.33E-12	1.99E-11	NA	NA
XM_011028678.1	36	21	32	115	52	91	24	83	39	21	32	19	19	27	25	9	20	34	36	21	32	16	29	16	45	21	42	38.05123809	-1.639613385	1.01E-07	4.79E-07	casp-like protein 4c1	C:integral to membrane; C:membrane; C:plasma membrane
XM_011028793.1	1767	1260	2016	3496	1059	1133	751	1580	1683	1097	689	534	508	665	886	515	461	277	1767	1260	2016	914	1225	1546	1590	1028	1129	1194.465101	-1.007024997	1.47E-08	7.88E-08	NA	NA
XM_011028856.1	81	142	31	25	22	157	8	137	46	19	7	14	10	3	6	3	19	3	81	142	31	31	88	35	446	3	435	70.88014905	1.756903335	1.36E-05	4.78E-05	early light-induced protein chloroplastic-like	C:integral to membrane; C:membrane
XM_011028871.1	1039	1551	1198	6579	2029	3762	1223	1961	1757	881	622	741	432	779	740	511	482	547	1039	1551	1198	529	463	351	637	308	530	1344.385384	-3.469308412	1.49E-47	2.48E-45	NA	NA
XM_011028874.1	158	172	170	1000	226	472	316	420	660	183	50	81	20	24	38	65	83	48	158	172	170	59	63	75	106	83	54	212.4006517	-3.177165409	2.11E-30	9.62E-29	NA	NA
XM_011028879.1	288	366	194	38	30	284	13	219	107	59	23	24	67	15	70	12	84	17	288	366	194	63	90	45	847	22	665	146.2064779	1.772965957	0.000239353	0.000688653	early light-induced protein chloroplastic-like	C:integral to membrane; C:membrane
XM_011028886.1	100	49	92	246	104	174	49	184	164	78	58	50	27	17	21	20	14	0	100	49	92	76	35	63	131	65	92	83.68139538	-1.249648248	3.73E-11	2.76E-10	NA	NA
XM_011028888.1	18	12	14	5	11	17	10	18	18	11	12	13	4	0	4	2	5	4	18	12	14	28	18	31	24	8	18	12.59548195	0.250709782	1.42E-07	6.62E-07	NA	NA
XM_011028891.1	69	84	37	43	6	73	0	87	31	11	1	5	5	6	6	5	6	1	69	84	37	17	20	15	195	3	217	38.60122473	1.360445006	9.03E-05	0.00027838	early light-induced protein chloroplastic-like	C:integral to membrane; C:membrane
XM_011028906.1	331	167	218	196	141	99	93	117	142	111	68	68	73	47	48	51	58	26	331	167	218	296	195	231	101	67	115	129.0367542	-1.010477488	7.03E-15	7.88E-14	NA	NA
XM_011028909.1	0	0	0	23	17	35	31	24	30	35	23	32	24	39	31	20	27	19	0	0	0	0	19	27	33	28	32	22.666556	-0.013734952	2.77E-09	1.63E-08	NA	NA
XM_011028940.1	0	1	0	1	2	5	12	1	0	0	1	3	4	10	3	12	22	20	0	1	0	1	0	0	8	2	8	4.819621223	0.820740087	0.000197335	0.000575028	NA	NA
XM_011028982.1	7058	8720	6595	20101	7874	13328	7252	6270	7783	2866	4496	2513	4411	4327	4629	3119	3468	3487	7058	8720	6595	6442	6303	3444	6483	3799	6128	6549.430495	-1.716859905	1.74E-26	5.85E-25	atp sulfurylase chloroplastic	F:sulfate adenylyltransferase (ATP) activity; P:phosphorylation; F:adenylylsulfate kinase activity; P:sulfate assimilation; F:nucleotidyltransferase activity; F:transferase activity; C:plastid; C:chloroplast
XM_011028983.1	571	489	752	961	1230	902	860	983	1152	331	244	112	140	32	138	80	260	38	571	489	752	310	70	112	162	85	132	455.6953458	-3.402982768	2.39E-17	3.40E-16	NA	NA
XM_011028993.1	1300	739	668	3187	1595	2365	879	2342	1937	903	331	484	201	184	230	111	140	101	1300	739	668	282	383	459	825	396	499	928.2488856	-2.440061621	1.43E-37	1.14E-35	calcium-transporting atpase plasma membrane-type	P:calcium ion transport; C:integral to membrane; C:membrane; F:hydrolase activity; P:ion transport; P:transport; F:nucleotide binding; F:ATP binding; F:calcium-transporting ATPase activity; F:metal ion binding; P:metabolic process; P:calcium ion transmembrane transport; C:intracellular membrane-bounded organelle; C:integral to plasma membrane
XM_011029008.1	2258	1826	1937	4056	3733	6396	2775	4580	3928	1971	1388	1397	696	1465	1304	691	846	698	2258	1826	1937	1039	1593	1412	2222	1564	1824	2249.743597	-1.668884069	5.55E-50	1.11E-47	light stress-regulated 1 family protein	-
XM_011029031.1	369	583	398	341	939	1063	1495	726	988	1402	1296	2230	1348	2452	1481	1974	2374	2971	369	583	398	681	577	433	869	661	810	1165.555358	-0.314164596	4.23E-14	4.38E-13	uncharacterized protein tcm_020734	C:chloroplast stroma; C:chloroplast
XM_011029039.1	127	201	196	173	471	615	986	368	475	852	519	1079	613	1298	759	960	1233	1595	127	201	196	403	188	139	205	304	357	581.383162	-0.817812344	2.31E-10	1.55E-09	uncharacterized protein tcm_020734	C:chloroplast stroma; C:chloroplast
XM_011029056.1	661	499	606	1936	592	839	566	1095	980	684	426	401	217	277	343	220	161	144	661	499	606	517	573	772	331	337	318	590.4360494	-2.140015699	1.92E-17	2.75E-16	calmodulin-like protein 11	F:calcium ion binding; P:oxidation reduction; F:oxidoreductase activity; F:2-alkenal reductase activity
XM_011029057.1	537	367	415	889	692	726	736	909	972	528	375	391	114	156	177	173	238	181	537	367	415	299	232	403	319	232	243	450.1470979	-1.895803868	9.57E-49	1.80E-46	NA	NA
XM_011029069.1	102	70	97	83	23	60	35	102	96	14	20	16	4	1	6	3	5	1	102	70	97	25	44	45	63	63	35	44.0839265	-0.377921427	1.60E-22	3.75E-21	NA	NA
XM_011029078.1	4746	8565	4587	3754	8991	20610	21278	9094	12946	16929	15348	21461	25788	59736	27591	34772	38867	36429	4746	8565	4587	56347	30066	14808	18787	13676	23057	21177.18616	0.442608884	4.19E-07	1.83E-06	NA	NA
XM_011029194.1	169	141	208	575	267	330	222	452	365	191	154	153	101	73	153	68	131	58	169	141	208	147	115	200	183	141	153	207.6557224	-1.667565791	1.62E-15	1.92E-14	NA	NA
XM_011029210.1	794	688	744	4430	1434	2941	830	1100	958	788	824	790	454	430	487	697	748	688	794	688	744	608	663	457	603	474	647	1035.783386	-2.721635274	1.43E-45	2.06E-43	NA	NA
XM_011029226.1	41	83	104	40	78	60	102	77	82	89	122	68	172	273	369	169	164	231	41	83	104	95	118	121	99	123	122	120.6305205	0.635946821	3.92E-11	2.89E-10	NA	NA
XM_011029265.1	1446	1479	1631	1032	918	1568	1298	2393	1575	1041	366	422	130	732	585	162	291	268	1446	1479	1631	697	1497	1932	1816	1180	1632	1103.699496	0.056466821	2.28E-10	1.53E-09	NA	NA
XM_011029335.1	1138	991	1152	3374	1512	3150	1496	3703	2581	1380	1079	884	679	931	806	666	695	599	1138	991	1152	845	1058	946	2066	1161	1465	1491.385156	-1.142214846	9.35E-25	2.65E-23	NA	NA
XM_011029336.1	205	155	149	426	188	315	265	451	268	142	99	90	99	58	105	54	167	89	205	155	149	107	46	104	249	231	286	189.8482307	-0.632251196	2.51E-12	2.14E-11	NA	NA
XM_011029367.1	469	478	538	2456	945	2176	1189	1616	1513	721	1117	751	408	660	589	364	363	348	469	478	538	340	498	399	743	379	563	855.6021615	-2.101387148	8.31E-40	7.87E-38	NA	NA
XM_011029436.1	103	120	150	19	150	110	119	52	88	145	301	128	338	503	554	431	254	316	103	120	150	384	340	490	296	192	268	231.7399335	1.114156177	7.59E-08	3.67E-07	NA	NA
XM_011029458.1	54	56	57	181	148	91	163	157	191	73	35	30	30	29	26	26	51	22	54	56	57	49	21	34	27	17	20	71.07133031	-3.094392983	7.78E-29	3.16E-27	NA	NA
XM_011029466.1	335	157	302	341	173	174	101	274	312	206	163	181	70	97	80	53	118	50	335	157	302	128	178	203	219	62	181	176.3476041	-1.002510376	1.39E-05	4.86E-05	NA	NA
XM_011029520.1	614	609	747	876	1252	1313	3065	1144	1987	1682	1310	1888	382	573	618	299	378	268	614	609	747	838	745	955	869	435	557	987.7647181	-1.241707775	7.98E-33	4.46E-31	NA	NA
XM_011029566.1	5335	5015	4985	22118	7034	9466	6677	8942	11754	4329	4437	4819	1624	2793	2194	1928	2980	2295	5335	5015	4985	3075	2455	2898	2624	2259	2250	5546.017624	-2.814590554	1.11E-35	7.64E-34	NA	NA
XM_011029572.1	18516	13746	20946	37394	17006	19912	14574	22326	31123	6177	7020	4644	1708	1276	2175	1582	2867	1142	18516	13746	20946	7103	8431	8059	6947	6039	5477	11882.47043	-2.373654977	2.10E-59	7.54E-57	stem-specific protein tsjt1-like	P:asparagine biosynthetic process; P:glutamine metabolic process; C:cytosol; F:protein homodimerization activity; F:asparagine synthase (glutamine-hydrolyzing) activity
XM_011029590.1	31	32	44	12	41	25	77	21	38	131	112	97	89	103	172	83	97	92	31	32	44	153	145	171	78	88	162	82.80976379	1.74065434	1.16E-08	6.30E-08	uncharacterized protein at4g19900	C:integral to membrane; C:membrane; F:transferase activity; P:metabolic process; F:lactosylceramide 4-alpha-galactosyltransferase activity; F:transferase activity, transferring glycosyl groups
XM_011029602.1	359	640	342	268	280	579	157	188	138	139	461	298	803	1037	966	973	1220	1618	359	640	342	631	624	354	1050	976	1022	613.9907749	1.134164797	8.97E-18	1.33E-16	alpha-galactosidase-like isoform x1	C:plant-type cell wall; F:hydrolase activity; F:alpha-galactosidase activity; P:carbohydrate metabolic process; F:catalytic activity; ; F:hydrolase activity, hydrolyzing O-glycosyl compounds; P:metabolic process; F:hydrolase activity, acting on glycosyl bonds
XM_011029630.1	117	82	81	152	75	133	22	41	35	58	52	44	37	31	42	28	39	28	117	82	81	68	122	34	91	24	60	63.21167817	-1.441133247	3.25E-08	1.66E-07	internal alternative nad h-ubiquinone oxidoreductase mitochondrial-like	P:oxidation reduction; F:oxidoreductase activity; F:NADH dehydrogenase (ubiquinone) activity
XM_011029675.1	41	42	65	51	120	32	70	62	72	172	177	183	219	386	226	156	171	179	41	42	65	89	113	149	87	71	92	121.1420754	-0.061160102	1.62E-10	1.11E-09	rop guanine nucleotide exchange factor 14	F:Rho guanyl-nucleotide exchange factor activity; P:positive regulation of GTPase activity; P:regulation of pollen tube growth; F:nucleic acid binding; P:oxidation reduction; F:oxidoreductase activity; F:nucleotide binding; P:tRNA wobble uridine modification
XM_011029684.1	351	259	301	159	83	142	87	118	199	211	189	95	87	30	51	60	185	49	351	259	301	189	132	238	606	392	445	190.8065812	1.550489359	3.96E-09	2.29E-08	NA	NA
XM_011029721.1	890	542	442	5706	1370	4745	1296	2526	1432	396	111	125	55	157	105	41	82	0	890	542	442	229	445	255	897	535	897	1085.811062	-2.717002343	3.27E-21	6.74E-20	NA	NA
XM_011029771.1	2298	2362	2655	10564	4167	4597	2515	3901	3930	3396	2404	1966	1005	1286	1303	1141	1399	1029	2298	2362	2655	1166	1445	1410	1895	1170	1490	2676.239022	-2.482229423	4.31E-35	2.86E-33	NA	NA
XM_011029773.1	281	450	467	1522	474	472	155	410	474	465	276	294	139	190	226	204	160	130	281	450	467	181	140	213	359	98	144	347.9630881	-2.487856558	3.76E-10	2.47E-09	NA	NA
XM_011029822.1	1431	1229	1842	5968	2384	4022	1579	3284	2144	1910	1552	1568	1124	1427	1434	1121	771	1117	1431	1229	1842	1800	1980	2009	1855	1579	2208	2047.682514	-1.498495451	5.73E-17	7.85E-16	lysine-specific demethylase jmj706-like isoform x1	F:methyltransferase activity; C:integral to membrane; C:membrane; P:transmembrane transport; P:methylation; P:transport
XM_011029853.1	214	165	259	71	122	99	99	184	180	94	48	62	69	13	9	55	67	18	214	165	259	41	43	103	28	28	39	91.06438464	-1.951754882	5.36E-07	2.31E-06	transcription factor myb39	F:DNA binding
XM_011029854.1	151	100	118	63	68	51	74	69	141	71	38	17	10	12	42	0	15	9	151	100	118	48	28	12	8	21	30	51.38841808	-1.951480902	2.08E-08	1.09E-07	transcription factor myb39-like	F:DNA binding
XM_011029878.1	90	91	63	150	40	162	40	38	53	44	48	32	27	29	31	28	35	37	90	91	63	80	91	20	74	36	66	59.74643041	-1.365513014	1.26E-06	5.17E-06	uncharacterized protein tcm_015716	-
XM_011029883.1	161	128	125	367	166	310	161	279	292	192	107	149	91	117	132	58	52	66	161	128	125	116	118	170	103	86	117	158.1456205	-1.815806029	2.12E-16	2.74E-15	uncharacterized protein tcm_015731	P:response to auxin stimulus
XM_011029930.1	654	1010	1027	541	282	361	278	328	374	359	302	238	109	129	111	90	84	63	654	1010	1027	446	243	369	233	149	214	337.4101158	-1.366539872	7.29E-47	1.16E-44	type i inositol polyphosphate 5-phosphatase 2 isoform x1	P:phosphoinositide dephosphorylation; F:hydrolase activity; P:oxidation reduction; F:oxidoreductase activity; F:2-alkenal reductase activity
XM_011029934.1	43	51	72	58	37	27	34	30	17	19	48	38	4	7	13	15	14	9	43	51	72	62	18	48	27	3	21	30.07718224	-1.696066272	4.42E-06	1.67E-05	type i inositol polyphosphate 5-phosphatase 2 isoform x1	P:phosphoinositide dephosphorylation; F:hydrolase activity; P:oxidation reduction; F:oxidoreductase activity; F:2-alkenal reductase activity
XM_011029937.1	347	489	476	2406	1040	1787	1128	1315	1227	1032	919	792	374	537	663	337	276	282	347	489	476	397	288	286	467	228	334	761.8459309	-2.731068572	2.76E-54	7.27E-52	ribose-phosphate pyrophosphokinase 1	P:nucleotide biosynthetic process; F:magnesium ion binding; P:cellular biosynthetic process; F:ribose phosphate diphosphokinase activity; P:ribonucleoside monophosphate biosynthetic process; F:kinase activity; P:phosphorylation; F:transferase activity; F:transferase activity, transferring glycosyl groups
XM_011029946.1	8211	5595	8608	9500	3909	4806	2963	3712	5338	3371	4248	2364	1835	1233	2146	1649	2194	1114	8211	5595	8608	2998	3431	5076	5749	4877	5865	4285.943656	-0.518287679	1.46E-15	1.73E-14	nbs-lrr resistance gene-like protein argh35	P:defense response; F:ATP binding; F:ADP binding; F:nucleotide binding; F:hydrolase activity; P:metabolic process; P:protein amino acid dephosphorylation; F:phosphoprotein phosphatase activity
XM_011030026.1	1059	719	765	776	289	488	343	649	794	670	458	463	232	303	327	301	245	267	1059	719	765	663	696	760	840	641	534	555.2452086	0.013260978	1.28E-07	5.99E-07	uncharacterized protein loc105128389 isoform x2	P:metabolic process; F:lyase activity; F:transferase activity
XM_011030033.1	621	391	548	979	356	478	288	837	653	211	159	113	29	23	41	28	59	31	621	391	548	118	165	195	606	254	287	330.5339765	-1.070553416	1.82E-32	9.89E-31	uncharacterized protein tcm_006175	C:integral to membrane; C:membrane
XM_011030052.1	20	98	25	10	37	66	67	25	16	70	76	73	112	161	171	151	147	200	20	98	25	83	75	36	116	86	183	84.17073206	1.463808733	0.000529326	0.001430293	uncharacterized protein loc105128400	C:integral to membrane; C:membrane
XM_011030163.1	165	92	61	294	250	160	202	159	139	67	34	125	134	104	62	20	0	20	165	92	61	318	99	191	220	71	113	133.478038	-1.218166226	8.53E-06	3.09E-05	NA	NA
XM_011030178.1	73	83	82	160	90	89	69	82	95	114	82	83	37	39	29	21	17	21	73	83	82	64	51	39	71	45	100	69.5337363	-1.036576075	3.35E-17	4.68E-16	NA	NA
XM_011030179.1	28	40	38	78	43	62	33	41	55	50	55	28	20	16	14	9	7	8	28	40	38	22	23	21	42	19	28	33.26282755	-1.411912902	1.32E-17	1.92E-16	NA	NA
XM_011030205.1	169	138	162	182	69	69	73	80	110	73	70	62	21	33	52	35	29	33	169	138	162	174	149	88	60	39	63	85.78923453	-1.3795745	3.49E-14	3.64E-13	uncharacterized protein loc105128494	C:integral to membrane; C:membrane
XM_011030217.1	745	534	655	570	445	360	390	337	479	305	427	304	159	137	201	203	197	134	745	534	655	676	492	500	231	220	242	377.2223963	-1.344558371	4.36E-33	2.50E-31	ocs element-binding factor 1-like	P:regulation of transcription, DNA-dependent; F:sequence-specific DNA binding; F:transcription factor activity; F:protein heterodimerization activity
XM_011030224.1	269	231	218	244	223	715	566	523	356	136	151	100	41	76	84	67	89	135	269	231	218	113	167	160	638	311	407	258.2678662	-0.121210704	7.65E-24	2.00E-22	ap2 erf and b3 domain-containing transcription repressor rav2-like	P:regulation of transcription, DNA-dependent; P:transcription, DNA-dependent; C:nucleus; F:DNA binding
XM_011030228.1	869	822	853	1398	1046	1942	1182	1545	1214	552	600	430	130	228	258	174	261	234	869	822	853	464	432	648	941	604	664	762.7468407	-1.328320783	2.65E-63	1.28E-60	p-loop containing nucleoside triphosphate hydrolases superfamily protein	F:ATP binding; F:nucleotide binding; F:hydrolase activity; P:metabolic process; C:integral to membrane; C:membrane
XM_011030261.1	1265	976	955	1943	1195	1891	938	1241	1066	686	828	588	411	484	488	533	609	679	1265	976	955	573	683	729	1072	791	918	928.5274965	-1.204533137	3.38E-36	2.44E-34	uncharacterized protein loc105108783	-
XM_011030272.1	0	2	0	0	0	0	0	0	0	4	1	2	14	1	9	11	7	8	0	2	0	6	0	0	4	0	1	2.775868558	2.746613791	0.030792528	0.057775513	transcription factor wer-like	F:DNA binding
XM_011030273.1	38	48	38	23	20	28	15	27	17	29	53	41	75	92	101	100	88	98	38	48	38	40	29	38	106	63	65	51.18597135	1.373025583	2.77E-22	6.33E-21	transcription factor wer-like	F:DNA binding; F:transcription factor activity; P:root hair cell differentiation; C:nucleus; P:positive regulation of transcription, DNA-dependent; P:regulation of transcription, DNA-dependent; F:protein binding; P:cell fate commitment; P:transcription, DNA-dependent
XM_011030274.1	26	52	15	3	17	10	12	10	24	25	43	29	63	140	123	76	94	105	26	52	15	84	36	56	93	76	55	50.17157493	2.581074168	2.01E-11	1.54E-10	transcription factor wer-like	F:DNA binding
XM_011030281.1	6856	4867	5703	12559	10227	10356	3914	12888	8399	3009	7286	3133	3161	2002	4515	1558	1516	1254	6856	4867	5703	3656	5120	5127	8793	2857	4067	5741.779525	-1.477387171	1.26E-14	1.38E-13	polyamine oxidase-like	P:oxidation reduction; F:oxidoreductase activity; F:polyamine oxidase activity
XM_011030285.1	3367	2642	3235	20484	9036	23782	12913	14782	12520	3849	3381	3373	318	1141	919	1515	2487	2928	3367	2642	3235	890	1611	1731	5445	3072	3797	6324.818055	-2.467794642	3.43E-56	1.01E-53	u-box domain-containing protein 19-like	C:cytoplasm; P:protein ubiquitination; F:ubiquitin-protein ligase activity; C:nucleus; F:ATP binding
XM_011030287.1	1123	811	976	1516	1154	1162	1075	990	1406	642	922	618	309	305	392	389	581	343	1123	811	976	494	744	552	405	471	491	771.0331793	-1.825935084	2.49E-39	2.25E-37	probable -trehalose-phosphate synthase	P:trehalose biosynthetic process; F:transferase activity; F:catalytic activity; P:dephosphorylation; F:hydrolase activity; F:alpha,alpha-trehalose-phosphate synthase (UDP-forming) activity; F:trehalose-phosphatase activity; F:transferase activity, transferring glycosyl groups
XM_011030330.1	474	533	487	41	226	128	179	86	146	323	796	513	621	514	690	753	624	654	474	533	487	824	556	549	413	497	498	444.0517226	1.531724007	4.97E-09	2.84E-08	vegetative incompatibility protein het-e-1	F:transferase activity; F:myosin heavy chain kinase activity; P:metabolic process; P:protein amino acid phosphorylation
XM_011030354.1	237	209	242	195	187	191	169	228	208	227	160	116	72	72	105	77	87	45	237	209	242	336	184	278	302	117	226	177.6279441	-0.213516905	1.17E-13	1.15E-12	enhanced disease susceptibility 1 family protein	P:lipid metabolic process; F:hydrolase activity
XM_011030362.1	4707	4925	5318	4223	3731	5516	4385	6087	5577	4040	3712	2818	1398	1606	1777	1783	1791	1592	4707	4925	5318	4544	4011	4418	4863	3112	3778	3783.380456	-0.541654507	5.91E-74	6.15E-71	myb family transcription factor family protein	F:chromatin binding; P:chromatin remodeling; F:histone acetyltransferase activity; F:transcription factor activity; F:DNA binding; C:nucleus; P:histone acetylation; P:regulation of transcription from RNA polymerase II promoter; P:positive regulation of histone acetylation; P:regulation of transcription, DNA-dependent; F:transcription coactivator activity; P:transcription, DNA-dependent; F:nucleic…
XM_011030363.1	64	51	86	48	57	39	132	74	79	40	56	36	11	18	44	8	14	13	64	51	86	16	42	73	66	21	48	48.11569371	-0.490919383	1.16E-07	5.47E-07	myb family transcription factor family protein	F:chromatin binding; P:chromatin remodeling; F:histone acetyltransferase activity; F:transcription factor activity; F:DNA binding; C:nucleus; P:histone acetylation; P:regulation of transcription from RNA polymerase II promoter; P:positive regulation of histone acetylation; P:regulation of transcription, DNA-dependent; F:transcription coactivator activity; P:transcription, DNA-dependent; F:nucleic…
XM_011030425.1	53	30	53	252	75	112	72	244	227	28	10	10	1	13	10	8	11	8	53	30	53	21	20	36	63	29	37	65.37229782	-2.175569452	2.40E-22	5.51E-21	phospholipase a1- chloroplastic-like	P:lipid metabolic process; F:hydrolase activity
XM_011030457.1	2276	2044	2882	3778	2247	2480	644	1060	1031	818	1516	615	513	484	705	678	661	381	2276	2044	2882	951	1489	1280	1297	675	989	1356.570554	-1.910733797	5.62E-29	2.31E-27	cytochrome p450 cyp94a1 family protein	F:metal ion binding; P:oxidation reduction; F:oxidoreductase activity, acting on paired donors, with incorporation or reduction of molecular oxygen; F:heme binding; F:oxidoreductase activity; F:iron ion binding; F:monooxygenase activity; C:integral to membrane; C:membrane; F:aromatase activity
XM_011030479.1	796	532	480	831	598	998	218	203	272	171	357	134	244	243	321	322	315	326	796	532	480	293	281	216	449	250	322	393.1554694	-1.603966938	7.16E-25	2.05E-23	1-aminocyclopropane-1-carboxylate oxidase homolog 1-like	F:metal ion binding; P:oxidation reduction; F:oxidoreductase activity; F:dioxygenase activity; F:desacetoxyvindoline 4-hydroxylase activity
XM_011030492.1	215	134	187	301	153	266	66	76	85	64	68	58	7	34	23	28	64	28	215	134	187	69	73	30	92	29	36	95.91481565	-2.588937862	5.14E-21	1.04E-19	ethylene-responsive transcription factor erf098-like	P:regulation of transcription, DNA-dependent; P:transcription, DNA-dependent; C:nucleus; F:transcription factor activity; F:DNA binding; P:response to chitin; P:ethylene mediated signaling pathway; C:intracellular
XM_011030493.1	8702	5630	4541	5981	4840	7777	2573	1697	2922	1371	2643	2272	633	408	627	1975	3359	2259	8702	5630	4541	2319	2693	984	1393	933	1581	3044.234839	-2.599794863	8.24E-35	5.36E-33	ethylene-responsive transcription factor 1b-like	P:regulation of transcription, DNA-dependent; P:transcription, DNA-dependent; C:nucleus; F:transcription factor activity; F:DNA binding; P:defense response; P:ethylene mediated signaling pathway
XM_011030499.1	8883	7894	8966	22169	9054	17548	9426	19160	13103	4559	2933	2771	700	3284	2256	1667	2546	2650	8883	7894	8966	2855	5280	5745	11400	7794	7535	7973.109891	-1.227853638	4.23E-23	1.05E-21	zinc finger protein zat10-like	F:metal ion binding; P:regulation of transcription, DNA-dependent; F:sequence-specific DNA binding; F:DNA regulatory region binding; C:nucleus; F:transcription factor activity; F:nucleic acid binding; P:response to chitin
XM_011030500.1	1354	657	615	4083	1161	2201	400	1543	1050	240	209	155	67	144	184	109	135	95	1354	657	615	520	869	638	870	401	519	829.4668899	-2.459836236	4.24E-31	2.06E-29	myb-related protein myb4	F:DNA binding
XM_011030550.1	373	342	433	678	67	186	12	97	39	14	123	27	64	73	83	74	25	98	373	342	433	146	1184	459	550	505	456	253.9885392	0.303954165	3.67E-07	1.62E-06	protein radialis-like 3	C:nucleus; F:DNA binding
XM_011030620.1	1304	896	943	1187	385	464	65	117	152	169	384	130	213	242	326	305	343	360	1304	896	943	583	603	666	385	279	316	458.958956	-1.446857073	1.58E-17	2.29E-16	cytokinin dehydrogenase 5	P:oxidation reduction; F:oxidoreductase activity; P:cytokinin metabolic process; F:catalytic activity; F:cytokinin dehydrogenase activity; F:oxidoreductase activity, acting on CH-OH group of donors; F:FAD binding; C:integral to membrane; C:membrane
XM_011030679.1	265	429	263	117	402	310	192	79	134	325	387	312	624	724	756	877	886	963	265	429	263	302	269	222	326	361	378	402.7484094	0.057520158	4.44E-17	6.15E-16	auxin-induced protein 6b	P:response to auxin stimulus
XM_011030682.1	302	497	269	29	124	170	80	31	70	379	840	684	1281	1351	1415	1080	1352	1184	302	497	269	678	502	168	512	302	598	545.9705649	1.810578481	6.34E-20	1.16E-18	auxin-induced protein 15a	P:response to auxin stimulus; C:integral to membrane; C:membrane
XM_011030689.1	139	214	115	107	121	247	119	105	68	115	202	214	286	352	357	461	469	630	139	214	115	280	270	168	415	376	466	255.9401163	1.097744734	2.58E-15	3.00E-14	glycosyl hydrolase family 9 family protein	P:cellulose catabolic process; F:hydrolase activity; P:polysaccharide catabolic process; P:carbohydrate metabolic process; F:catalytic activity; F:hydrolase activity, hydrolyzing O-glycosyl compounds; P:metabolic process; F:cellulase activity; F:hydrolase activity, acting on glycosyl bonds; C:integral to membrane; C:membrane
XM_011030711.1	33	55	78	17	279	60	110	46	46	85	106	273	135	454	276	148	210	211	33	55	78	60	29	38	50	25	59	116.8353171	-1.779952374	0.000230634	0.000665267	uncharacterized protein loc105128867	C:integral to membrane; C:membrane
XM_011030714.1	572	703	578	714	1837	1027	1281	511	458	698	645	895	1449	2997	1847	1990	2693	3409	572	703	578	1857	2863	1109	1317	1870	2025	1449.728039	0.230551328	9.43E-08	4.50E-07	tubulin beta-1 chain	P:microtubule-based process; C:microtubule; F:nucleotide binding; C:cytoplasm; F:GTP binding; F:structural constituent of cytoskeleton; P:metabolic process; F:GTPase activity; C:cytoskeleton
XM_011030722.1	108	49	68	110	46	89	90	71	123	61	82	66	48	26	36	24	21	30	108	49	68	68	44	74	43	16	38	60.94385164	-1.724084896	9.30E-08	4.44E-07	uncharacterized protein loc8274671	-
XM_011030730.1	1241	1341	1410	3113	1241	2221	1109	1552	1390	929	696	739	305	1233	733	443	720	718	1241	1341	1410	930	1204	967	1358	937	856	1179.637474	-1.425046527	3.46E-10	2.28E-09	chaperone protein dnaj chloroplastic-like	-
XM_011030731.1	846	941	996	2840	728	1464	1630	1904	2332	581	298	458	41	51	44	34	214	29	846	941	996	243	438	322	497	241	161	785.5600313	-2.881445259	2.47E-27	9.04E-26	chaperone protein dnaj chloroplastic-like	-
XM_011030743.1	1282	891	953	7256	2938	4572	2469	5355	4180	1258	699	675	419	436	637	455	531	432	1282	891	953	828	783	1128	1348	804	1042	1885.375061	-2.59181917	1.31E-52	3.14E-50	probable protein phosphatase 2c 58 isoform x1	P:protein amino acid dephosphorylation; F:catalytic activity; F:protein serine/threonine phosphatase activity; F:hydrolase activity; F:phosphoprotein phosphatase activity
XM_011030781.1	2185	1926	2224	4599	2427	2930	2361	4050	3599	1761	1340	1298	442	1206	846	663	810	710	2185	1926	2224	646	1369	1346	2476	1507	1852	1939.873501	-1.151026371	1.76E-22	4.09E-21	ethylene-responsive transcription factor 4-like	P:regulation of transcription, DNA-dependent; P:transcription, DNA-dependent; C:nucleus; F:transcription factor activity; F:DNA binding
XM_011030828.1	70	53	29	36	37	35	24	35	60	31	24	34	14	5	9	15	22	5	70	53	29	51	18	44	2	14	15	29.14431337	-2.101642829	2.27E-05	7.70E-05	NA	NA
XM_011030833.1	210	33	186	190	340	61	115	64	98	67	45	18	34	14	75	4	6	1	210	33	186	280	93	66	8	12	25	89.30890783	-4.089529587	3.10E-11	2.31E-10	NA	NA
XM_011030839.1	192	206	193	964	299	746	372	617	537	202	143	128	42	174	142	71	80	101	192	206	193	56	185	183	248	175	257	281.1074932	-1.930198987	1.09E-17	1.61E-16	NA	NA
XM_011030845.1	736	504	915	731	429	527	295	568	651	544	505	403	200	128	204	246	276	142	736	504	915	335	462	402	470	276	372	435.944615	-0.970340307	1.81E-13	1.75E-12	isoflavone 2 -hydroxylase-like	F:oxidoreductase activity, acting on paired donors, with incorporation or reduction of molecular oxygen, NADH or NADPH as one donor, and incorporation of one atom of oxygen; F:heme binding; F:iron ion binding; C:integral to membrane; C:membrane; F:oxidoreductase activity, acting on paired donors, with incorporation or reduction of molecular oxygen; P:oxidation reduction; ; F:oxidoreductase activi…
XM_011030856.1	29	24	42	66	13	24	8	33	30	19	24	16	8	15	19	7	11	5	29	24	42	10	27	22	22	12	27	21.83523613	-1.167155969	0.004691898	0.010517576	NA	NA
XM_011030875.1	174	154	264	1274	250	320	96	1037	756	98	20	31	4	219	94	4	24	13	174	154	264	17	72	77	532	175	315	273.3980079	-1.305638748	6.40E-09	3.60E-08	NA	NA
XM_011030938.1	272	323	426	937	238	343	319	389	665	109	98	81	24	16	56	104	102	38	272	323	426	82	121	135	124	139	82	235.2122969	-2.497804349	3.01E-23	7.54E-22	NA	NA
XM_011030939.1	92	73	154	670	150	232	80	170	219	23	27	20	3	10	19	27	17	14	92	73	154	12	31	33	73	67	40	105.5154047	-2.922000799	4.61E-28	1.77E-26	NA	NA
XM_011030946.1	9337	9440	11053	21435	14527	18914	9372	11776	9716	5114	4157	3151	2175	2734	2814	1934	4633	2602	9337	9440	11053	4604	4114	4693	6812	4938	6251	7786.800151	-1.965737191	4.49E-68	3.40E-65	NA	NA
XM_011030987.1	1	0	0	0	1	0	197	94	19	131	83	0	54	0	168	171	69	56	1	0	0	11	2	0	44	31	34	47.46508373	6.316176161	5.26E-05	0.000168619	NA	NA
XM_011030995.1	1271	1254	1138	1521	1455	1359	1361	1805	2132	1273	1243	558	262	412	604	348	488	452	1271	1254	1138	1188	733	694	1926	324	560	1034.498767	-1.051895946	1.04E-09	6.49E-09	NA	NA
XM_011031004.1	327	270	306	767	278	385	130	238	227	172	91	118	70	92	91	73	90	72	327	270	306	182	385	181	284	141	172	223.5369527	-1.660338089	2.01E-17	2.88E-16	NA	NA
XM_011031073.1	247	118	208	105	76	83	95	83	96	64	72	46	46	45	44	28	18	28	247	118	208	257	118	165	61	32	54	91.69504581	-1.218918317	2.56E-24	7.02E-23	NA	NA
XM_011031120.1	72	92	107	45	91	99	119	43	29	96	99	73	301	624	371	192	220	292	72	92	107	219	296	133	284	191	224	171.2796724	1.243936557	4.95E-12	4.05E-11	NA	NA
XM_011031132.1	266	120	123	429	384	968	483	1370	849	126	88	79	20	73	63	26	70	50	266	120	123	102	87	182	238	156	189	295.8239898	-1.927268713	7.12E-31	3.39E-29	NA	NA
XM_011031134.1	693	531	594	7166	2368	5187	3471	3449	3979	1893	889	1697	410	715	495	584	680	588	693	531	594	399	430	354	652	396	410	1732.331771	-3.707689119	1.21E-67	8.84E-65	NA	NA
XM_011031156.1	1267	986	1379	1438	584	690	772	1336	1461	1020	643	634	371	401	372	376	457	289	1267	986	1379	776	915	830	1091	490	608	812.9168988	-0.716716806	1.07E-10	7.48E-10	NA	NA
XM_011031197.1	1921	1943	1886	6848	2604	4752	1480	2817	2457	1683	2038	1538	1197	1566	1723	1342	1229	1183	1921	1943	1886	1311	1918	1697	1873	1520	1840	2183.79532	-1.803334592	7.83E-23	1.89E-21	NA	NA
XM_011031233.1	105	110	88	253	166	160	144	209	197	91	101	51	45	22	85	16	70	12	105	110	88	83	24	41	99	42	55	99.29243797	-1.9588031	5.12E-09	2.92E-08	NA	NA
XM_011031241.1	376	438	601	18806	6839	13945	11537	10418	10987	6461	4909	4519	626	1127	1068	753	997	770	376	438	601	119	293	327	3155	729	1868	4623.558266	-3.205033177	8.96E-79	1.13E-75	NA	NA
XM_011031337.1	846	1223	934	349	579	951	674	510	434	869	1694	1039	2013	2733	2518	2271	2185	2507	846	1223	934	2106	1736	1136	2554	1525	1954	1410.363518	1.361109553	2.67E-17	3.77E-16	NA	NA
XM_011031339.1	76	55	129	392	93	137	39	164	99	73	59	71	39	66	59	36	39	19	76	55	129	59	74	67	130	58	92	93.00172101	-1.575418505	2.09E-07	9.48E-07	NA	NA
XM_011031340.1	1443	1004	1414	4644	1311	1771	869	2773	2619	2122	701	1018	648	1107	896	616	569	428	1443	1004	1414	832	1178	1026	1191	603	756	1375.347738	-2.012717489	3.57E-08	1.81E-07	NA	NA
XM_011031367.1	1823	1409	1224	11871	5154	12404	5393	10103	6160	2365	1209	1205	335	1155	938	352	682	806	1823	1409	1224	878	1051	1258	2418	1369	1820	3356.655968	-2.752392996	2.39E-43	2.95E-41	glucan endo- -beta-glucosidase	F:hydrolase activity, hydrolyzing O-glycosyl compounds; F:polysaccharide binding; F:hydrolase activity; P:metabolic process; P:carbohydrate metabolic process; F:hydrolase activity, acting on glycosyl bonds; C:anchored to plasma membrane; F:glucan endo-1,3-beta-D-glucosidase activity
XM_011031413.1	2	13	6	1	2	7	2	0	0	3	8	6	10	18	15	17	26	28	2	13	6	25	18	33	10	6	19	10.9564668	1.475678872	6.76E-09	3.78E-08	NA	NA
XM_011031443.1	249	253	314	1014	363	651	349	930	658	262	382	212	123	186	209	136	141	102	249	253	314	112	219	286	553	282	392	365.066703	-1.11510441	3.31E-16	4.19E-15	NA	NA
XM_011031444.1	342	244	561	756	71	136	4	338	286	134	12	23	18	68	68	16	10	4	342	244	561	80	184	155	285	94	102	175.4098133	-1.466767346	4.36E-05	0.000141697	NA	NA
XM_011031475.1	32	20	27	21	28	22	25	11	12	20	9	12	9	17	13	5	3	5	32	20	27	16	33	26	5	13	6	16.52102708	-1.869550572	2.29E-06	9.02E-06	NA	NA
XM_011031484.1	0	0	0	87	22	114	0	11	61	0	11	11	0	0	0	0	0	0	0	0	0	11	16	0	0	0	11	16.39527812	-4.730645845	0.006412675	0.01398589	NA	NA
XM_011031502.1	421	497	656	1554	577	848	566	964	875	331	691	326	194	233	253	113	137	57	421	497	656	237	207	318	349	174	266	475.876606	-2.316224226	3.41E-26	1.12E-24	NA	NA
XM_011031525.1	615	686	539	684	610	978	621	844	677	244	304	161	52	178	177	82	179	237	615	686	539	198	348	381	854	471	544	459.8987592	-0.628825212	2.32E-19	3.98E-18	NA	NA
XM_011031532.1	401	157	167	497	302	764	115	150	184	84	98	111	46	39	32	87	106	91	401	157	167	100	92	48	93	43	65	172.6439877	-3.30828087	2.54E-32	1.36E-30	NA	NA
XM_011031540.1	3	6	8	11	17	26	16	25	8	10	20	15	11	76	58	16	44	46	3	6	8	12	3	4	11	7	11	18.80814262	-1.224774545	9.31E-06	3.35E-05	NA	NA
XM_011031614.1	112	78	133	331	84	130	102	207	192	127	54	54	39	73	49	18	13	21	112	78	133	50	79	98	158	56	88	102.1622302	-1.280616251	7.35E-10	4.66E-09	NA	NA
XM_011031642.1	1468	1177	1830	4795	1791	3565	1638	5965	3804	1986	922	612	284	551	535	258	276	287	1468	1177	1830	602	969	1246	3367	1180	2132	1814.448734	-1.007413432	3.08E-21	6.36E-20	NA	NA
XM_011031643.1	36	30	40	96	46	25	17	73	67	20	23	23	6	0	3	0	6	0	36	30	40	34	8	44	68	23	14	30.84685143	-1.104605933	6.48E-07	2.76E-06	NA	NA
XM_011031645.1	473	349	536	2175	478	1575	984	2594	1684	486	238	158	54	294	219	48	92	70	473	349	536	161	302	423	1344	364	872	711.9043431	-1.129629715	2.46E-18	3.85E-17	NA	NA
XM_011031659.1	395	132	110	180	179	270	163	143	297	140	152	128	106	78	131	118	54	45	395	132	110	172	95	77	88	69	73	144.5927947	-1.778578135	8.90E-06	3.21E-05	NA	NA
XM_011031674.1	327	372	282	80	160	70	105	30	90	106	145	98	71	74	147	104	102	77	327	372	282	370	591	278	187	209	267	175.7822199	0.75527415	1.32E-14	1.44E-13	NA	NA
XM_011031693.1	4	0	1	3	11	12	7	1	0	4	11	2	32	34	15	16	27	29	4	0	1	18	8	7	4	8	7	10.64648217	-0.731488825	3.10E-05	0.000103292	NA	NA
XM_011031698.1	12	42	14	6	21	78	41	13	17	30	41	57	104	100	101	151	230	245	12	42	14	64	36	22	50	110	93	68.66916757	1.056662577	4.06E-07	1.78E-06	NA	NA
XM_011031700.1	797	678	482	555	355	644	315	321	272	200	603	596	2191	2929	3067	2292	2016	2795	797	678	482	667	803	600	3530	1060	2440	1202.383639	1.787798509	5.21E-28	1.99E-26	NA	NA
XM_011031704.1	270	393	263	82	458	354	418	311	275	719	1081	786	1031	1733	1440	1398	1227	1364	270	393	263	1054	886	724	1002	658	743	742.4969817	1.105572087	2.87E-12	2.43E-11	NA	NA
XM_011031809.1	27	36	34	709	389	912	1564	698	1176	745	248	679	56	61	63	41	66	46	27	36	34	17	8	5	64	7	47	343.94937	-4.49437706	1.83E-60	6.91E-58	NA	NA
XM_011031879.1	244	351	179	34	106	216	52	48	40	38	183	160	787	1035	979	1115	972	1510	244	351	179	163	232	268	1003	700	864	452.880103	2.559627994	6.74E-27	2.37E-25	NA	NA
XM_011031880.1	1615	1249	1751	3331	1319	1494	959	2576	2386	1485	596	626	416	634	628	330	467	328	1615	1249	1751	586	821	935	1593	892	969	1218.479176	-1.229190058	2.60E-13	2.47E-12	NA	NA
XM_011031887.1	327	301	237	2091	733	900	540	793	740	359	268	227	126	193	169	141	177	143	327	301	237	324	266	271	211	116	112	442.9928606	-3.483325016	6.83E-42	7.75E-40	NA	NA
XM_011031892.1	351	306	337	1420	562	1355	734	2041	1445	298	168	141	16	208	149	42	69	81	351	306	337	137	250	297	553	332	379	526.6430381	-1.760332904	3.31E-21	6.81E-20	NA	NA
XM_011032013.1	459	382	571	1438	817	620	612	1249	1210	665	371	350	192	199	265	191	170	86	459	382	571	405	373	499	363	231	271	526.690369	-2.124629093	9.57E-24	2.48E-22	protein kinase chloroplastic-like	F:ATP binding; F:protein kinase activity; P:protein amino acid phosphorylation; F:protein serine/threonine kinase activity; F:transferase activity; P:phosphorylation; P:peptidyl-tyrosine phosphorylation; F:non-membrane spanning protein tyrosine kinase activity; F:kinase activity
XM_011032075.1	7498	9153	10149	9599	4815	6362	8440	8548	10655	5664	6545	4289	1950	1402	2190	2725	2713	1562	7498	9153	10149	2660	4758	5430	6012	3919	4634	5620.65148	-0.886985041	8.22E-27	2.86E-25	probable indole-3-acetic acid-amido synthetase	-
XM_011032077.1	218	349	197	79	173	303	316	236	198	252	633	411	487	570	534	656	676	817	218	349	197	626	380	275	436	401	404	389.007681	0.873930268	4.07E-05	0.000132857	alpha-l-fucosidase 2-like	P:metabolic process; F:alpha-L-fucosidase activity; F:catalytic activity; C:apoplast; F:1,2-alpha-L-fucosidase activity
XM_011032094.1	38	16	32	62	30	22	16	36	53	26	37	9	4	8	15	11	5	3	38	16	32	46	27	39	88	18	32	28.1785243	-0.172023805	0.00011795	0.000356444	transcription factor myb44-like	F:DNA binding
XM_011032113.1	246	141	179	554	176	320	163	212	194	83	64	40	23	30	33	26	38	25	246	141	179	146	118	121	136	84	91	144.602842	-2.136681134	3.40E-36	2.45E-34	l-type lectin-domain containing receptor kinase -like	F:ATP binding; F:protein kinase activity; F:carbohydrate binding; C:integral to membrane; F:nucleotide binding; C:membrane; P:protein amino acid phosphorylation; F:protein serine/threonine kinase activity; P:phosphorylation; F:kinase activity
XM_011032134.1	14	74	7	25	32	102	51	21	7	11	38	44	69	253	125	140	241	352	14	74	7	158	100	10	70	128	141	90.04310379	0.843340638	0.001327679	0.003320273	cyclopropane-fatty-acyl-phospholipid synthase isoform 1	P:oxidation reduction; F:oxidoreductase activity; C:cytoplasm; P:methylation; F:S-adenosylmethionine-dependent methyltransferase activity; F:cyclopropane-fatty-acyl-phospholipid synthase activity; F:methyltransferase activity; F:transferase activity
XM_011032137.1	449	268	426	1092	446	441	325	515	769	330	275	205	216	213	387	229	103	104	449	268	426	454	400	540	301	270	270	389.1602973	-1.611233962	2.01E-09	1.21E-08	nodulation protein h	C:integral to membrane; C:membrane; F:transferase activity; P:metabolic process; F:sulfotransferase activity
XM_011032139.1	24	57	25	17	30	57	34	28	20	12	67	23	98	122	118	106	122	127	24	57	25	81	53	33	162	128	193	69.64826202	1.905791314	1.01E-09	6.29E-09	uncharacterized protein tcm_020954	-
XM_011032193.1	507	455	629	1825	770	861	494	718	835	605	315	346	263	230	301	253	316	174	507	455	629	496	295	355	425	217	333	527.1062405	-2.229867455	9.29E-19	1.50E-17	glutathione s-transferase	P:glutathione metabolic process; C:cytoplasm; F:transferase activity; P:toxin catabolic process; F:glutathione transferase activity; P:metabolic process
XM_011032210.1	64	37	29	202	112	255	49	63	77	69	48	83	8	20	21	13	21	14	64	37	29	67	112	37	22	10	24	63.9245984	-3.702928104	7.83E-26	2.47E-24	ethylene-responsive transcription factor 1b	P:regulation of transcription, DNA-dependent; P:transcription, DNA-dependent; C:nucleus; F:transcription factor activity; F:DNA binding
XM_011032249.1	1792	1206	1601	1838	1079	824	1346	2006	2706	1518	866	1004	423	383	514	474	509	336	1792	1206	1601	990	892	1154	785	580	575	1089.457672	-1.327385989	1.75E-20	3.37E-19	mrna for ar781 family protein	C:plasma membrane
XM_011032271.1	71	34	49	354	121	133	50	266	156	11	6	16	5	19	20	8	5	2	71	34	49	19	70	41	79	54	44	75.50082403	-2.170666268	4.89E-20	9.03E-19	transcription factor bhlh92	F:protein dimerization activity; F:DNA binding
XM_011032277.1	677	686	513	1360	545	1124	221	653	348	161	244	108	66	151	155	96	120	184	677	686	513	322	891	516	669	398	725	473.3909457	-1.132701832	4.78E-18	7.27E-17	transcription factor myb44-like	F:DNA binding
XM_011032303.1	529	535	583	82	450	219	406	246	281	602	1010	684	844	769	1258	1610	1918	1802	529	535	583	1059	665	731	742	505	612	730.4110058	0.970462811	5.71E-13	5.22E-12	3-ketoacyl- synthase 19-like	F:transferase activity; C:integral to membrane; P:metabolic process; C:membrane; F:catalytic activity; F:transferase activity, transferring acyl groups other than amino-acyl groups; P:fatty acid biosynthetic process; F:transferase activity, transferring acyl groups
XM_011032310.1	736	633	566	1698	906	1205	549	965	823	488	431	436	372	511	534	364	339	329	736	633	566	427	436	461	379	399	452	628.3863592	-1.979394525	1.90E-30	8.74E-29	calmodulin-like protein 11	F:calcium ion binding; P:oxidation reduction; F:oxidoreductase activity; F:2-alkenal reductase activity
XM_011032312.1	333	245	182	1415	505	800	423	280	311	299	290	208	289	265	90	267	82	265	333	245	182	115	147	302	102	262	404	350.9223177	-2.168151112	2.86E-06	1.11E-05	uncharacterized protein isoform 3	-
XM_011032316.1	108	83	94	147	171	116	81	55	45	96	273	148	251	209	459	328	444	245	108	83	94	201	169	101	190	327	343	189.2019481	0.664801728	1.51E-09	9.21E-09	protein argonaute 10	F:nucleic acid binding; P:translational initiation; F:translation initiation factor activity; F:transferase activity; C:integral to membrane; P:metabolic process; C:membrane
XM_011032327.1	1	8	1	223	63	116	159	204	136	12	6	43	4	6	14	2	21	21	1	8	1	8	2	5	2	3	5	50.46779886	-5.698213598	6.40E-21	1.28E-19	heat stress transcription factor a-6b-like	P:regulation of transcription, DNA-dependent; F:sequence-specific DNA binding; C:nucleus; F:transcription factor activity; F:DNA binding
XM_011032370.1	9	6	10	7	8	10	6	9	9	4	0	6	1	1	1	0	1	1	9	6	10	0	8	3	7	6	3	5.041721196	-0.966132797	0.000254792	0.000728994	uncharacterized n-acetyltransferase p20-like	P:N-terminal protein amino acid acetylation; F:transferase activity; F:N-acetyltransferase activity; P:metabolic process; F:transferase activity, transferring acyl groups
XM_011032399.1	153	110	140	1175	494	733	337	1066	675	125	65	73	23	172	118	31	51	56	153	110	140	41	102	97	333	156	258	301.4192431	-2.082588637	3.24E-25	9.54E-24	calcium-transporting atpase plasma membrane-type	P:calcium ion transport; C:integral to membrane; C:membrane; F:hydrolase activity; P:ion transport; P:transport; F:nucleotide binding; F:ATP binding; F:calcium-transporting ATPase activity; F:metal ion binding; P:metabolic process; P:calcium ion transmembrane transport; C:intracellular membrane-bounded organelle; C:integral to plasma membrane
XM_011032400.1	350	247	205	2987	1315	1882	753	2540	1470	370	160	132	49	286	241	65	107	134	350	247	205	104	213	203	677	290	550	708.3332344	-2.430148272	1.09E-27	4.09E-26	calcium-transporting atpase plasma membrane-type	P:calcium ion transport; C:integral to membrane; C:membrane; F:hydrolase activity; P:ion transport; P:transport; F:nucleotide binding; F:ATP binding; C:intracellular membrane-bounded organelle; F:calcium-transporting ATPase activity; F:metal ion binding; P:metabolic process; P:calcium ion transmembrane transport; C:integral to plasma membrane
XM_011032451.1	782	478	619	1888	795	723	367	567	629	553	466	430	285	209	309	275	267	178	782	478	619	473	392	559	376	292	318	534.2036307	-2.17561342	7.10E-17	9.66E-16	serine threonine-protein kinase	F:ATP binding; F:protein kinase activity; F:nucleotide binding; P:protein amino acid phosphorylation; C:plasma membrane; F:protein serine/threonine kinase activity; F:kinase activity; P:phosphorylation; P:protein amino acid autophosphorylation; F:transferase activity; F:non-membrane spanning protein tyrosine kinase activity; P:peptidyl-tyrosine phosphorylation
XM_011032461.1	308	254	183	103	140	232	54	77	66	45	276	141	642	779	932	607	565	817	308	254	183	242	363	274	742	486	605	356.8727252	1.624780746	9.58E-20	1.72E-18	probable glutathione s-transferase	F:transferase activity; P:metabolic process; P:glutathione metabolic process; C:cytoplasm; P:toxin catabolic process; F:glutathione transferase activity
XM_011032464.1	776	809	542	301	324	460	168	264	206	204	754	456	1342	1914	1862	1515	1186	1872	776	809	542	666	929	832	2042	1153	1475	881.9762613	1.759563981	6.58E-23	1.60E-21	probable glutathione s-transferase	P:glutathione metabolic process; C:cytoplasm; P:toxin catabolic process; F:glutathione transferase activity; F:transferase activity; P:metabolic process
XM_011032532.1	1727	2510	1729	988	2504	2777	2332	1690	1866	2381	4488	3474	4667	3969	5180	5750	7141	7468	1727	2510	1729	3848	2494	2180	2676	3165	3886	3294.142379	0.337603052	1.96E-10	1.33E-09	glucose-6-phosphate phosphate-translocator precursor family protein	P:carbohydrate transmembrane transport; C:integral to membrane; C:membrane; P:transport; F:transporter activity
XM_011032595.1	7	8	10	2	9	14	10	6	11	26	27	20	34	76	30	33	32	40	7	8	10	22	33	6	28	21	24	20.96011178	1.233759767	6.68E-06	2.46E-05	uncharacterized protein loc105130194	-
XM_011032601.1	2243	1744	2162	2703	1901	3023	2643	5347	3501	1617	1518	959	808	1039	1186	1023	997	867	2243	1744	2162	1174	1593	1978	3081	1721	2346	2023.446315	-0.453255346	2.57E-25	7.63E-24	chitin-inducible gibberellin-responsive protein 1-like	P:regulation of transcription, DNA-dependent; P:transcription, DNA-dependent; F:sequence-specific DNA binding; C:nucleus; F:transcription factor activity
XM_011032602.1	501	318	780	129	353	248	122	721	212	340	497	278	2053	585	984	1261	16095	733	501	318	780	355	392	350	841	366	665	1177.973569	0.994942733	8.53E-12	6.80E-11	cytochrome p450 82c4-like	F:oxidoreductase activity, acting on paired donors, with incorporation or reduction of molecular oxygen, NADH or NADPH as one donor, and incorporation of one atom of oxygen; F:heme binding; F:iron ion binding; C:membrane; F:oxidoreductase activity, acting on paired donors, with incorporation or reduction of molecular oxygen; P:oxidation reduction; ; F:oxidoreductase activity; F:metal ion binding;…
XM_011032619.1	2469	2322	1739	3738	3078	5647	3447	8425	5521	2426	1187	1559	240	1915	916	600	916	967	2469	2322	1739	698	2169	2416	4962	3620	3667	2802.60691	-0.352301166	9.19E-11	6.51E-10	calcium-binding protein pbp1-like	F:calcium ion binding
XM_011032632.1	1410	1200	1506	3585	1779	1695	2242	2426	2834	1687	1551	1166	619	603	728	835	927	604	1410	1200	1506	1200	877	1124	1171	803	917	1451.329849	-1.673254549	3.33E-29	1.39E-27	g-type lectin s-receptor-like serine threonine-protein kinase at4g27290	F:transferase activity; C:plasmodesma; P:defense response; C:integral to membrane; P:phosphorylation; C:membrane; F:protein serine/threonine kinase activity; F:protein kinase activity; P:protein amino acid phosphorylation; F:nucleotide binding; F:ATP binding; F:kinase activity; P:recognition of pollen; C:plasma membrane
XM_011032670.1	39	46	52	23	45	50	69	44	51	39	117	77	181	239	167	180	145	166	39	46	52	89	122	50	146	135	198	98.97024714	1.697929342	8.05E-14	8.07E-13	uncharacterized protein loc105130262	-
XM_011032692.1	1	3	3	27	7	3	15	50	44	17	8	13	5	13	12	3	3	0	1	3	3	4	5	6	2	8	5	11.29106301	-1.657406201	2.62E-07	1.17E-06	lipid-associated family protein	-
XM_011032693.1	110	212	106	11	23	28	12	15	20	5	39	36	59	71	89	134	119	138	110	212	106	163	161	78	135	173	177	85.27360153	2.671430943	1.96E-18	3.09E-17	inactive tpr repeat-containing thioredoxin ttl3-like	P:cell redox homeostasis; C:cell
XM_011032705.1	2847	2767	2981	1582	1115	1191	1094	1264	1522	1421	2502	1049	826	591	1179	836	691	631	2847	2767	2981	2085	2939	3982	1554	1683	1637	1647.736706	-0.013750172	3.55E-16	4.48E-15	nitric oxide synthase-interacting	-
XM_011032713.1	468	337	396	281	303	278	319	340	478	321	199	224	188	106	183	141	220	79	468	337	396	774	358	528	285	194	259	303.0905998	-0.581086358	1.28E-10	8.90E-10	ras-related protein rabh1e	P:protein transport; P:retrograde transport, endosome to Golgi; C:membrane; F:GTP binding; P:nucleocytoplasmic transport; C:Golgi apparatus; P:intra-Golgi vesicle-mediated transport; P:retrograde vesicle-mediated transport, Golgi to ER; P:signal transduction; P:intracellular protein transport; C:intracellular; P:metabolic process; F:GTPase activity; P:small GTPase mediated signal transduction; C:…
XM_011032758.1	3444	1970	3180	4513	2333	3049	1046	1548	1802	989	1124	570	309	332	412	256	349	192	3444	1970	3180	1780	1204	1402	1530	721	1095	1533.965453	-1.956765837	6.59E-51	1.45E-48	abc transporter g family member 11-like	F:ATPase activity, coupled to transmembrane movement of substances; C:integral to membrane; C:membrane; F:nucleotide binding; F:ATP binding; F:ATPase activity; P:transmembrane transport; P:metabolic process; C:plasma membrane; P:phosphonate transport; F:hydrolase activity; F:phosphonate transmembrane-transporting ATPase activity; P:organophosphate ester transport
XM_011032762.1	11541	7096	8828	48267	18070	30631	7246	20088	12889	2599	2415	1737	979	2401	2264	1416	1813	2312	11541	7096	8828	2477	4900	5508	9866	4836	6643	9973.917081	-2.576856986	2.12E-44	2.88E-42	allene oxide synthase	F:heme binding; C:chloroplast thylakoid membrane; F:iron ion binding; P:defense response; P:jasmonic acid biosynthetic process; P:sterol metabolic process; F:oxidoreductase activity, acting on paired donors, with incorporation or reduction of molecular oxygen; P:oxidation reduction; C:chloroplast envelope; F:metal ion binding; F:monooxygenase activity; P:response to jasmonic acid stimulus; C:chlo…
XM_011032764.1	435	404	496	837	364	390	477	1000	857	330	309	227	102	94	169	106	198	98	435	404	496	244	157	303	479	228	318	375.3554844	-1.040765244	5.60E-19	9.29E-18	web family protein chloroplastic	P:reciprocal meiotic recombination; C:synaptonemal complex
XM_011032782.1	368	225	217	3689	909	1469	165	727	688	501	237	199	223	275	255	238	226	219	368	225	217	154	208	155	361	203	316	564.4574284	-3.195705376	7.20E-23	1.74E-21	diacylglycerol kinase 2	F:transferase activity; ; C:integral to membrane; P:phosphorylation; C:membrane; F:diacylglycerol kinase activity; F:nucleotide binding; F:ATP binding; F:kinase activity; C:intracellular; P:activation of protein kinase C activity by G-protein coupled receptor protein signaling pathway; P:leaf development; P:root development
XM_011032785.1	28	47	25	20	48	52	38	25	28	96	117	97	97	66	86	117	145	131	28	47	25	54	38	45	48	87	56	64.58350437	0.395063374	3.46E-10	2.28E-09	uncharacterized protein isoform 1	P:polycistronic mRNA processing; C:chloroplast nucleoid; C:mitochondrion; P:chloroplast mRNA processing
XM_011032796.1	15	30	11	16	37	42	37	34	15	32	57	35	71	49	51	105	119	134	15	30	11	41	22	18	10	54	45	44.81008511	-0.050640258	2.33E-05	7.88E-05	uncharacterized protein loc107852353 isoform x1	C:chromosome; C:nucleosome; P:nucleosome assembly; C:nucleus; F:DNA binding
XM_011032798.1	7313	5257	5658	18970	8082	10967	3895	8623	7908	3761	3019	2554	975	1296	1364	970	1562	855	7313	5257	5658	3150	3069	2547	3253	1591	2316	4883.756607	-2.806642503	3.09E-50	6.41E-48	nac domain-containing protein 2-like	P:regulation of transcription, DNA-dependent; P:transcription, DNA-dependent; C:nucleus; F:DNA binding
XM_011032813.1	2638	1836	2837	9041	2869	4505	2509	5683	4359	2069	1448	1148	662	862	1092	766	808	717	2638	1836	2837	1203	1222	1610	2303	1085	1573	2444.849534	-2.133427577	1.29E-27	4.85E-26	lipase-like pad4	P:lipid metabolic process; F:hydrolase activity; C:integral to membrane; C:membrane
XM_011032849.1	3449	2517	3332	3597	1948	1953	1168	1831	2076	2493	1522	1549	919	936	1260	886	831	688	3449	2517	3332	1506	1522	1776	1561	1017	1222	1763.280858	-1.363514434	9.14E-18	1.35E-16	e3 ubiquitin-protein ligase rglg1 isoform x1	F:metal ion binding; F:zinc ion binding
XM_011032890.1	124	284	170	11	44	61	56	61	52	124	379	244	403	746	481	606	444	576	124	284	170	305	224	144	489	326	388	266.2005681	3.064961639	3.15E-20	5.94E-19	NA	NA
XM_011032900.1	265	150	170	426	258	248	267	399	542	234	115	155	82	51	47	91	116	67	265	150	170	155	88	164	145	81	74	192.7022897	-2.017713683	2.73E-16	3.49E-15	NA	NA
XM_011032918.1	44	31	64	75	60	62	61	93	93	72	35	41	23	61	51	12	13	25	44	31	64	52	61	67	116	57	73	56.18567987	-0.054395908	1.84E-07	8.42E-07	type iv inositol polyphosphate 5-phosphatase 11	F:exonuclease activity; P:phosphoinositide dephosphorylation; F:hydrolase activity; P:nucleic acid phosphodiester bond hydrolysis; F:endonuclease activity; C:integral to membrane; C:membrane
XM_011032978.1	355	674	454	139	441	612	346	373	326	693	1248	856	1486	2125	1942	1653	1263	1653	355	674	454	1450	906	821	1316	846	1064	915.540233	1.126929826	4.55E-13	4.20E-12	NA	NA
XM_011032979.1	118	79	185	18	78	24	101	63	129	251	228	195	214	312	312	365	266	209	118	79	185	246	168	201	155	121	149	166.4815696	1.47686687	1.05E-08	5.76E-08	NA	NA
[truncated: 1,439 more rows]
