# Supplementary material for: SEGN: Inferring real-time gene networks mediating phenotypic plasticity
Source: Comput Struct Biotechnol J. 2020 Sep 5;18:2510–21. doi: 10.1016/j.csbj.2020.08.029 (PMC7516210; doi:10.1016/j.csbj.2020.08.029)
Supplement: Supplementary data 4 [file mmc4.xml]

<?xml version="1.0" encoding="UTF-8" standalone="no"?><data:data><datasets><author>RWu@phs.psu.edu</author><type>1</type><dataset><name>Data and code</name><caption/><description>https://github.com/LiboJiang/EuphratesSEGN </description><filetype><name/></filetype><filesize/><source>1</source><sourcename>Reference Data</sourcename><access><type>1</type><name>Data available in data repository</name><reponame>github.com</reponame><PersistentId>https://github.com/LiboJiang/EuphratesSEGN </PersistentId><deeplinkurl>https://github.com/LiboJiang/EuphratesSEGN </deeplinkurl></access></dataset></datasets></data:data>
